# Supplementary material for: Human Fetal Astrocytes Infected with Zika Virus Exhibit Delayed Apoptosis and Resistance to Interferon: Implications for Persistence
Source: Viruses. 2018 Nov 17;10(11):646. doi: 10.3390/v10110646 (PMC6266559; doi:10.3390/v10110646)
Supplement: Supplementary file 1 [file viruses-10-00646-s001.zip]

Archive with 4 entries (3 files):
- viruses-377889-supplementary/
- viruses-377889-supplementary/Limonta et al, Supplementary figures, Proofreading VIRUSES Nov16,2018.pdf
- viruses-377889-supplementary/Table S1, Proofreading Viruses, Nov16,2018.xlsx
- viruses-377889-supplementary/Table S2, Proofreading Viruses, Nov16,2018.xlsx
