# Supplementary material for: Human Fetal Astrocytes Infected with Zika Virus Exhibit Delayed Apoptosis and Resistance to Interferon: Implications for Persistence
Source: Viruses. 2018 Nov 17;10(11):646. doi: 10.3390/v10110646 (PMC6266559; doi:10.3390/v10110646)
Supplement: Supplementary file 1 [file viruses-10-00646-s001.zip › viruses-377889-supplementary/Table S1, Proofreading Viruses, Nov16,2018.xlsx]

## Sheet: Sheet1
Table S2: Primers used for qRT-PCR.
Primer Name	Sequence
β-actin	5’-GGATCAGCAAGCAGGAGTATG-3’
	5’-GCATTTGCGGTGGACGAT-3’
ZIKV	5’-CCTTGGATTCTTGAACGAGGA-3
	5’-AGAGCTTCATTCTCCAGATCAA-3’
OAS2	5’-AAACCAGGCCTGTGATCTTG-3’
	5’-GGGCTATTTCCAGACAACGC-3’
IFIT1	5’-TCTCAGAGGAGCCTGGCTAA-3’
	5’-TGACATCTCAATTGCTCCAG-3’
CXCL10	: 5’-GAAATTATTCCTGCAAGCCAATTT-3’
	5’-TCACCCTTCTTTTTCATGTAGCA-3’
MX2	5’-CAGCCACCACCAGGAAACA-3’
	5’-TTCTGCTCGTACTGGCTGTACAG-3’
CMPK2	5’-CCAGGTTGTTGCCATCGAAG-3’
	5’-CAAGAGGGTGGTGACTTTAAGAG-3’
OASL	5’-AGGGTACAGATGGGACATCG-3’
	5’-AAGGGTTCACGATGAGGTTG-3’
CXCL11	5’-GCAGTGAAAGTGGCAGA-3’
	5’-GATTTAGGCATCGTTGTCC-3’
CXCL9	5’-AGGGACTATCCACCTACA-3’
	5’-GCTGAATCTGGGTTTAGAC-3’
IFI27	5’-TGCTCTCACCTCATCAGCAGT-3’
	5’-CACAACTCCTCCAATCACAACT-3’
IFN-β	5’-GACGCCGCATTGACCATCTA-3’
	5’-TTGGCCTTCAGGTAATGCAGAA-3’
CXCL5	5’-CAGTCGTCTTTGTCACCCGA-3’
	5’-CGGGTGGGGTAGGATAGTGA-3’
BATF2	5’-AGACCCCAAGGAGCAACA-3’
	5’-CAGGGCGAGGTTGTCTTT-3’
RSAD2	5’-CTTTTGCTGGGAAGCTCTTG-3’
	5’-CAGCTGCTGCTTTCTCCTCT-3’
