# Supplementary material for: Human Fetal Astrocytes Infected with Zika Virus Exhibit Delayed Apoptosis and Resistance to Interferon: Implications for Persistence
Source: Viruses. 2018 Nov 17;10(11):646. doi: 10.3390/v10110646 (PMC6266559; doi:10.3390/v10110646)
Supplement: Supplementary file 1 [file viruses-10-00646-s001.zip › viruses-377889-supplementary/Table S2, Proofreading Viruses, Nov16,2018.xlsx]

## Sheet: Sheet 1
Differentially expressed transcripts as detected by the Kallisto/Sleuth pipeline in persistently infected HFAs
target_ID	pVal	qVal	b	FoldChange	se_b	mean_obs	var_obs_tech_var	sigma_sq	smooth_sigma_sq	final_sigma_sq	ens_gene	ext_gene	wikigenes description	GO term accession	GO term name	GO term definition
ENST00000392583	2.44347e-54	2.59853e-51	7.86587	2606.77	0.50674	5.5626	17.4548	0.156947	0.998586	0.0624154	ENSG00000111335	OAS2	2'-5'-oligoadenylate synthetase 2	GO:0000166	nucleotide binding	Interacting selectively and non-covalently with a nucleotide, any compound consisting of a nucleoside that is esterified with (ortho)phosphate or an oligophosphate at any hydroxyl group on the ribose or deoxyribose. [GOC:mah, ISBN:0198547684]
ENST00000398598	4.40104e-35	2.60939e-32	7.75788	2339.95	0.627754	6.771	18.2999	0.342625	1.43071	0.0425052	ENSG00000157601	MX1	MX dynamin like GTPase 1	GO:0031965	nuclear membrane	Either of the lipid bilayers that surround the nucleus and form the nuclear envelope; excludes the intermembrane space. [GOC:mah, GOC:pz]
ENST00000202917	9.24808e-30	4.7298e-27	7.25798	1419.39	0.64056	5.20137	15.5735	0.310097	1.53633	0.0734905	ENSG00000089127	OAS1	2'-5'-oligoadenylate synthetase 1	GO:0043231	intracellular membrane-bounded organelle	Organized structure of distinctive morphology and function, bounded by a single or double lipid bilayer membrane and occurring within the cell. Includes the nucleus, mitochondria, plastids, vacuoles, and vesicles. Excludes the plasma membrane. [GOC:go_curators]
ENST00000382040	4.21841e-202	4.71042e-198	7.24873	1406.32	0.238972	5.58168	14.1754	0.0941931	0.162792	0.0618839	ENSG00000134321	RSAD2	radical S-adenosyl methionine domain containing 2	GO:0003824	catalytic activity	Catalysis of a biochemical reaction at physiological temperatures. In biologically catalyzed reactions, the reactants are known as substrates, and the catalysts are naturally occurring macromolecular substances known as enzymes. Enzymes possess specific binding sites for substrates, and are usually composed wholly or largely of protein, but RNA that has catalytic activity (ribozyme) is often also…
ENST00000342315	9.92527e-89	2.77072e-85	6.88974	982.144	0.344994	3.01883	13.0319	0.205081	0.216986	0.330513	ENSG00000111335	OAS2	2'-5'-oligoadenylate synthetase 2	GO:0000166	nucleotide binding	Interacting selectively and non-covalently with a nucleotide, any compound consisting of a nucleoside that is esterified with (ortho)phosphate or an oligophosphate at any hydroxyl group on the ribose or deoxyribose. [GOC:mah, ISBN:0198547684]
ENST00000618200	1.54216e-88	4.13287e-85	6.76536	867.282	0.33914	5.16522	12.573	0.372414	0.145159	0.07471	ENSG00000165949	IFI27	interferon alpha inducible protein 27
ENST00000301887	1.69563e-92	5.4097e-89	6.54889	698.47	0.321035	2.82488	11.7625	0.082454	0.223966	0.381331	ENSG00000168062	BATF2	basic leucine zipper ATF-like transcription factor 2	GO:0000978	RNA polymerase II core promoter proximal region sequence-specific DNA binding	Interacting selectively and non-covalently with a sequence of DNA that is in cis with and relatively close to a core promoter for RNA polymerase II. [GOC:txnOH]
ENST00000553152	2.90611e-97	9.73518e-94	6.46908	644.889	0.309094	4.12441	11.5956	0.134038	0.295888	0.137865	ENSG00000089127	OAS1	2'-5'-oligoadenylate synthetase 1	GO:0043231	intracellular membrane-bounded organelle	Organized structure of distinctive morphology and function, bounded by a single or double lipid bilayer membrane and occurring within the cell. Includes the nucleus, mitochondria, plastids, vacuoles, and vesicles. Excludes the plasma membrane. [GOC:go_curators]
ENST00000330714	3.50842e-49	3.26468e-46	6.43247	621.71	0.436362	3.18035	11.7592	0.106558	0.750295	0.2902	ENSG00000183486	MX2	MX dynamin like GTPase 2	GO:0005829	cytosol	The part of the cytoplasm that does not contain organelles but which does contain other particulate matter, such as protein complexes. [GOC:hjd, GOC:jl]
ENST00000452357	5.00954e-91	1.52559e-87	6.28916	538.703	0.310836	4.48608	10.9166	0.311284	0.123502	0.107171	ENSG00000089127	OAS1	2'-5'-oligoadenylate synthetase 1	GO:0043231	intracellular membrane-bounded organelle	Organized structure of distinctive morphology and function, bounded by a single or double lipid bilayer membrane and occurring within the cell. Includes the nucleus, mitochondria, plastids, vacuoles, and vesicles. Excludes the plasma membrane. [GOC:go_curators]
ENST00000339275	1.02823e-44	8.01041e-42	6.15809	472.526	0.438938	2.92431	10.8872	0.105481	0.761518	0.355087	ENSG00000135114	OASL	2'-5'-oligoadenylate synthetase like	GO:0001730	2'-5'-oligoadenylate synthetase activity	Catalysis of the reaction: ATP = pppA(2'p5'A)n oligomers. This reaction requires the binding of double-stranded RNA. [ISBN:0198506732]
ENST00000615978	1.64069e-61	1.9986e-58	6.12398	456.679	0.370062	4.68759	10.4763	0.376616	0.23964	0.09492	ENSG00000275214	IFI27	interferon alpha inducible protein 27	GO:0016021	integral component of membrane	The component of a membrane consisting of the gene products and protein complexes having at least some part of their peptide sequence embedded in the hydrophobic region of the membrane. [GOC:dos, GOC:go_curators]
ENST00000618863	1.64069e-61	1.9986e-58	6.12398	456.679	0.370062	4.68759	10.4763	0.376616	0.23964	0.09492	ENSG00000165949	IFI27	interferon alpha inducible protein 27
ENST00000256722	3.23135e-53	3.38272e-50	6.10521	448.187	0.39758	2.65839	10.5655	0.164077	0.547235	0.428558	ENSG00000134326	CMPK2	cytidine/uridine monophosphate kinase 2	GO:0000166	nucleotide binding	Interacting selectively and non-covalently with a nucleotide, any compound consisting of a nucleoside that is esterified with (ortho)phosphate or an oligophosphate at any hydroxyl group on the ribose or deoxyribose. [GOC:mah, ISBN:0198547684]
ENST00000445409	1.60595e-47	1.43461e-44	6.07164	433.393	0.419294	2.6483	10.2011	0.359565	0.125846	0.431569	ENSG00000089127	OAS1	2'-5'-oligoadenylate synthetase 1	GO:0043231	intracellular membrane-bounded organelle	Organized structure of distinctive morphology and function, bounded by a single or double lipid bilayer membrane and occurring within the cell. Includes the nucleus, mitochondria, plastids, vacuoles, and vesicles. Excludes the plasma membrane. [GOC:go_curators]
ENST00000613997	2.88877e-121	1.29028e-117	6.04256	420.97	0.258045	5.58716	9.93409	0.18316	0.116482	0.0617329	ENSG00000275214	IFI27	interferon alpha inducible protein 27	GO:0016021	integral component of membrane	The component of a membrane consisting of the gene products and protein complexes having at least some part of their peptide sequence embedded in the hydrophobic region of the membrane. [GOC:dos, GOC:go_curators]
ENST00000621160	2.88877e-121	1.29028e-117	6.04256	420.97	0.258045	5.58716	9.93409	0.18316	0.116482	0.0617329	ENSG00000165949	IFI27	interferon alpha inducible protein 27
ENST00000478738	1.19422e-59	1.42876e-56	6.01824	410.856	0.369482	4.58453	10.1407	0.190928	0.423397	0.100803	ENSG00000134326	CMPK2	cytidine/uridine monophosphate kinase 2	GO:0000166	nucleotide binding	Interacting selectively and non-covalently with a nucleotide, any compound consisting of a nucleoside that is esterified with (ortho)phosphate or an oligophosphate at any hydroxyl group on the ribose or deoxyribose. [GOC:mah, ISBN:0198547684]
ENST00000486275	6.49968e-64	1.01271e-60	6.0149	409.483	0.356369	2.67472	9.85582	0.147774	0.167812	0.42372	ENSG00000157601	MX1	MX dynamin like GTPase 1	GO:0031965	nuclear membrane	Either of the lipid bilayers that surround the nucleus and form the nuclear envelope; excludes the intermembrane space. [GOC:mah, GOC:pz]
ENST00000371811	5.18491e-39	3.37261e-36	5.9857	397.702	0.458131	6.66224	9.54461	0.901034	-0.832583	0.0434435	ENSG00000119917	IFIT3	interferon induced protein with tetratricopeptide repeats 3	GO:0005829	cytosol	The part of the cytoplasm that does not contain organelles but which does contain other particulate matter, such as protein complexes. [GOC:hjd, GOC:jl]
ENST00000314088	1.26903e-18	4.08761e-16	5.94594	382.199	0.675028	2.89638	11.1686	1.68809	0.353564	0.362397	ENSG00000180573	HIST1H2AC	histone cluster 1 H2A family member c	GO:0005694	chromosome	A structure composed of a very long molecule of DNA and associated proteins (e.g. histones) that carries hereditary information. [ISBN:0198547684]
ENST00000380265	4.994e-31	2.69829e-28	5.91406	370.205	0.510557	2.95627	10.266	0.826272	-0.0114517	0.346736	ENSG00000138642	HERC6	HECT and RLD domain containing E3 ubiquitin protein ligase family member 6	GO:0004842	ubiquitin-protein transferase activity	Catalysis of the transfer of ubiquitin from one protein to another via the reaction X-Ub + Y --> Y-Ub + X, where both X-Ub and Y-Ub are covalent linkages. [GOC:BioGRID, GOC:jh2, PMID:9635407]
ENST00000548941	6.67164e-62	8.43371e-59	5.86638	352.968	0.35334	2.82167	9.41819	0.179623	0.129016	0.3822	ENSG00000111335	OAS2	2'-5'-oligoadenylate synthetase 2	GO:0000166	nucleotide binding	Interacting selectively and non-covalently with a nucleotide, any compound consisting of a nucleoside that is esterified with (ortho)phosphate or an oligophosphate at any hydroxyl group on the ribose or deoxyribose. [GOC:mah, ISBN:0198547684]
ENST00000549820	1.31346e-58	1.54384e-55	5.86402	352.138	0.363299	2.75966	9.69339	0.186581	0.407358	0.399287	ENSG00000089127	OAS1	2'-5'-oligoadenylate synthetase 1	GO:0043231	intracellular membrane-bounded organelle	Organized structure of distinctive morphology and function, bounded by a single or double lipid bilayer membrane and occurring within the cell. Includes the nucleus, mitochondria, plastids, vacuoles, and vesicles. Excludes the plasma membrane. [GOC:go_curators]
ENST00000228928	2.64836e-188	2.21794e-184	5.84432	345.269	0.199683	7.03184	9.20414	0.0100146	0.169415	0.0407056	ENSG00000111331	OAS3	2'-5'-oligoadenylate synthetase 3	GO:0000166	nucleotide binding	Interacting selectively and non-covalently with a nucleotide, any compound consisting of a nucleoside that is esterified with (ortho)phosphate or an oligophosphate at any hydroxyl group on the ribose or deoxyribose. [GOC:mah, ISBN:0198547684]
ENST00000340126	2.29316e-15	5.7542e-13	5.72257	305.69	0.722149	3.79152	10.7822	0.29719	2.04956	0.177328	ENSG00000067066	SP100	SP100 nuclear antigen	GO:0016605	PML body	A class of nuclear body; they react against SP100 auto-antibodies (PML, promyelocytic leukemia); cells typically contain 10-30 PML bodies per nucleus; alterations in the localization of PML bodies occurs after viral infection. [GOC:ma, PMID:10944585]
ENST00000575369	5.73341e-63	8.17291e-60	5.71818	304.351	0.341399	2.53703	8.96925	0.0585314	0.285132	0.465958	ENSG00000132530	XAF1	XIAP associated factor 1	GO:0008270	zinc ion binding	Interacting selectively and non-covalently with zinc (Zn) ions. [GOC:ai]
ENST00000627913	5.71582e-50	5.39364e-47	5.4796	239.752	0.36867	2.20131	8.04604	0.0279923	0.0571047	0.583637	ENSG00000275214	IFI27	interferon alpha inducible protein 27	GO:0016021	integral component of membrane	The component of a membrane consisting of the gene products and protein complexes having at least some part of their peptide sequence embedded in the hydrophobic region of the membrane. [GOC:dos, GOC:go_curators]
ENST00000555081	5.71582e-50	5.39364e-47	5.4796	239.752	0.36867	2.20131	8.04604	0.0279923	0.0571047	0.583637	ENSG00000165949	IFI27	interferon alpha inducible protein 27
ENST00000424365	6.22438e-44	4.73887e-41	5.45915	234.897	0.392709	2.03643	7.96577	0.0440045	0.0399476	0.649987	ENSG00000157601	MX1	MX dynamin like GTPase 1	GO:0031965	nuclear membrane	Either of the lipid bilayers that surround the nucleus and form the nuclear envelope; excludes the intermembrane space. [GOC:mah, GOC:pz]
ENST00000306602	5.65087e-50	5.39364e-47	5.38836	218.845	0.362513	2.3994	8.16424	0.0797815	0.452123	0.511588	ENSG00000169245	CXCL10	C-X-C motif chemokine ligand 10	GO:0005615	extracellular space	That part of a multicellular organism outside the cells proper, usually taken to be outside the plasma membranes, and occupied by fluid. [ISBN:0198547684]
ENST00000576724	3.9816e-43	2.96399e-40	5.3811	217.262	0.390847	1.9974	7.78529	0.0208439	0.0991997	0.666582	ENSG00000132530	XAF1	XIAP associated factor 1	GO:0008270	zinc ion binding	Interacting selectively and non-covalently with zinc (Zn) ions. [GOC:ai]
ENST00000572495	1.02984e-42	7.49967e-40	5.34083	208.686	0.389871	1.97727	7.58657	0.0087187	0.0261512	0.67528	ENSG00000132530	XAF1	XIAP associated factor 1	GO:0008270	zinc ion binding	Interacting selectively and non-covalently with zinc (Zn) ions. [GOC:ai]
ENST00000459784	2.93109e-41	2.00385e-38	5.31525	203.416	0.395079	2.12908	7.63242	0.0904426	0.0760141	0.611953	ENSG00000137959	IFI44L	interferon induced protein 44 like	GO:0005525	GTP binding	Interacting selectively and non-covalently with GTP, guanosine triphosphate. [GOC:ai]
ENST00000313624	2.8549e-15	7.08416e-13	5.3118	202.715	0.672627	4.78694	9.40274	0.219819	1.81611	0.0898827	ENSG00000133106	EPSTI1	epithelial stromal interaction 1
ENST00000370751	1.43141e-119	5.99384e-116	5.27312	195.023	0.226803	7.45909	7.64502	0.00739693	0.224082	0.0390254	ENSG00000137959	IFI44L	interferon induced protein 44 like	GO:0005525	GTP binding	Interacting selectively and non-covalently with GTP, guanosine triphosphate. [GOC:ai]
ENST00000494910	1.67171e-46	1.34941e-43	5.27116	194.642	0.368131	2.69942	7.82318	0.193349	0.284557	0.416492	ENSG00000137959	IFI44L	interferon induced protein 44 like	GO:0005525	GTP binding	Interacting selectively and non-covalently with GTP, guanosine triphosphate. [GOC:ai]
ENST00000476876	2.64911e-38	1.65874e-35	5.21341	183.719	0.402866	4.89389	8.45506	0.338059	0.392296	0.0850366	ENSG00000137959	IFI44L	interferon induced protein 44 like	GO:0005525	GTP binding	Interacting selectively and non-covalently with GTP, guanosine triphosphate. [GOC:ai]
ENST00000257570	5.53503e-68	1.12375e-64	5.16317	174.718	0.296345	4.40398	7.48385	0.153267	0.241925	0.113104	ENSG00000135114	OASL	2'-5'-oligoadenylate synthetase like	GO:0001730	2'-5'-oligoadenylate synthetase activity	Catalysis of the reaction: ATP = pppA(2'p5'A)n oligomers. This reaction requires the binding of double-stranded RNA. [ISBN:0198506732]
ENST00000616764	4.35364e-36	2.67601e-33	5.14322	171.267	0.410054	2.31482	7.51235	0.215247	0.347908	0.541402	ENSG00000165949	IFI27	interferon alpha inducible protein 27
ENST00000371804	0	0	5.10728	165.221	0.112626	8.19478	6.95753	0.00173853	0.0553418	0.0395623	ENSG00000185745	IFIT1	interferon induced protein with tetratricopeptide repeats 1	GO:0043657	host cell	A cell within a host organism. Includes the host plasma membrane and any external encapsulating structures such as the host cell wall and cell envelope. [GOC:jl]
ENST00000476521	8.38223e-27	3.87305e-24	5.01564	150.753	0.467966	3.71403	7.98768	0.559146	0.426317	0.188159	ENSG00000137959	IFI44L	interferon induced protein 44 like	GO:0005525	GTP binding	Interacting selectively and non-covalently with GTP, guanosine triphosphate. [GOC:ai]
ENST00000361842	0	0	4.98859	146.729	0.121565	6.2555	6.63463	0.0183353	0.0306675	0.0481661	ENSG00000132530	XAF1	XIAP associated factor 1	GO:0008270	zinc ion binding	Interacting selectively and non-covalently with zinc (Zn) ions. [GOC:ai]
ENST00000449768	3.78431e-81	8.7428e-78	4.98734	146.546	0.261407	3.97803	6.83917	0.153674	0.110246	0.153827	ENSG00000111335	OAS2	2'-5'-oligoadenylate synthetase 2	GO:0000166	nucleotide binding	Interacting selectively and non-covalently with a nucleotide, any compound consisting of a nucleoside that is esterified with (ortho)phosphate or an oligophosphate at any hydroxyl group on the ribose or deoxyribose. [GOC:mah, ISBN:0198547684]
ENST00000622145	2.02322e-21	7.79034e-19	4.98339	145.969	0.524357	2.9321	7.66548	0.654288	0.582986	0.35305	ENSG00000234487	HLA-F	major histocompatibility complex, class I, F	GO:0016021	integral component of membrane	The component of a membrane consisting of the gene products and protein complexes having at least some part of their peptide sequence embedded in the hydrophobic region of the membrane. [GOC:dos, GOC:go_curators]
ENST00000339145	2.68097e-26	1.23027e-23	4.98106	145.628	0.469474	5.07253	7.49521	0.591734	0.40009	0.0779807	ENSG00000126709	IFI6	interferon alpha inducible protein 6	GO:0016021	integral component of membrane	The component of a membrane consisting of the gene products and protein complexes having at least some part of their peptide sequence embedded in the hydrophobic region of the membrane. [GOC:dos, GOC:go_curators]
ENST00000398762	1.05237e-15	2.73283e-13	4.9093	135.544	0.612087	3.3818	7.94693	0.266912	1.41901	0.245189	ENSG00000133106	EPSTI1	epithelial stromal interaction 1
ENST00000620985	4.38113e-11	7.97627e-09	4.85695	128.631	0.736953	3.384	9.36887	2.19921	0.1009	0.244738	ENSG00000205413	SAMD9	sterile alpha motif domain containing 9	GO:0005737	cytoplasm	All of the contents of a cell excluding the plasma membrane and nucleus, but including other subcellular structures. [ISBN:0198547684]
ENST00000515365	1.87226e-29	9.43139e-27	4.83086	125.319	0.428695	2.67568	6.84982	0.403572	0.358393	0.423437	ENSG00000138642	HERC6	HECT and RLD domain containing E3 ubiquitin protein ligase family member 6	GO:0004842	ubiquitin-protein transferase activity	Catalysis of the transfer of ubiquitin from one protein to another via the reaction X-Ub + Y --> Y-Ub + X, where both X-Ub and Y-Ub are covalent linkages. [GOC:BioGRID, GOC:jh2, PMID:9635407]
ENST00000491110	2.14247e-30	1.13922e-27	4.82836	125.006	0.421394	1.99388	6.5682	0.13098	0.281914	0.668099	ENSG00000157601	MX1	MX dynamin like GTPase 1	GO:0031965	nuclear membrane	Either of the lipid bilayers that surround the nucleus and form the nuclear envelope; excludes the intermembrane space. [GOC:mah, GOC:pz]
ENST00000486882	6.16141e-24	2.59624e-21	4.73219	113.544	0.469031	5.01348	6.85544	0.105725	0.884232	0.0801906	ENSG00000137959	IFI44L	interferon induced protein 44 like	GO:0005525	GTP binding	Interacting selectively and non-covalently with GTP, guanosine triphosphate. [GOC:ai]
ENST00000264346	4.84287e-205	6.48926e-201	4.70701	110.721	0.15405	6.5422	5.91235	0.0621688	-0.0120694	0.0446226	ENSG00000138642	HERC6	HECT and RLD domain containing E3 ubiquitin protein ligase family member 6	GO:0004842	ubiquitin-protein transferase activity	Catalysis of the transfer of ubiquitin from one protein to another via the reaction X-Ub + Y --> Y-Ub + X, where both X-Ub and Y-Ub are covalent linkages. [GOC:BioGRID, GOC:jh2, PMID:9635407]
ENST00000455164	1.69966e-15	4.32981e-13	4.69875	109.81	0.590184	2.59296	7.5961	0.659977	0.907451	0.4484	ENSG00000157601	MX1	MX dynamin like GTPase 1	GO:0031965	nuclear membrane	Either of the lipid bilayers that surround the nucleus and form the nuclear envelope; excludes the intermembrane space. [GOC:mah, GOC:pz]
ENST00000572107	2.67857e-28	1.30992e-25	4.67697	107.445	0.423946	1.76009	5.89511	0.0339183	0.0846992	0.774869	ENSG00000132530	XAF1	XIAP associated factor 1	GO:0008270	zinc ion binding	Interacting selectively and non-covalently with zinc (Zn) ions. [GOC:ai]
ENST00000549918	1.86166e-27	8.84594e-25	4.65928	105.56	0.429178	2.35523	6.27988	0.301887	0.254708	0.526985	ENSG00000111331	OAS3	2'-5'-oligoadenylate synthetase 3	GO:0000166	nucleotide binding	Interacting selectively and non-covalently with a nucleotide, any compound consisting of a nucleoside that is esterified with (ortho)phosphate or an oligophosphate at any hydroxyl group on the ribose or deoxyribose. [GOC:mah, ISBN:0198547684]
ENST00000404168	9.67429e-28	4.6297e-25	4.65734	105.355	0.426656	1.79025	5.96776	0.0587494	0.158083	0.760408	ENSG00000134326	CMPK2	cytidine/uridine monophosphate kinase 2	GO:0000166	nucleotide binding	Interacting selectively and non-covalently with a nucleotide, any compound consisting of a nucleoside that is esterified with (ortho)phosphate or an oligophosphate at any hydroxyl group on the ribose or deoxyribose. [GOC:mah, ISBN:0198547684]
ENST00000362020	4.05631e-87	1.04525e-83	4.65466	105.073	0.235269	6.92635	5.95514	0.0570626	0.192019	0.0413591	ENSG00000126709	IFI6	interferon alpha inducible protein 6	GO:0016021	integral component of membrane	The component of a membrane consisting of the gene products and protein complexes having at least some part of their peptide sequence embedded in the hydrophobic region of the membrane. [GOC:dos, GOC:go_curators]
ENST00000252593	1.67273e-41	1.15535e-38	4.62747	102.255	0.342902	7.71385	6.17762	0.00317648	0.52594	0.0387257	ENSG00000130303	BST2	bone marrow stromal cell antigen 2	GO:0016021	integral component of membrane	The component of a membrane consisting of the gene products and protein complexes having at least some part of their peptide sequence embedded in the hydrophobic region of the membrane. [GOC:dos, GOC:go_curators]
ENST00000397279	5.58907e-16	1.48006e-13	4.58582	98.0838	0.566294	1.81837	6.03194	0.695986	-0.199558	0.747113	ENSG00000100342	APOL1	apolipoprotein L1	GO:0072562	blood microparticle	A phospholipid microvesicle that is derived from any of several cell types, such as platelets, blood cells, endothelial cells, or others, and contains membrane receptors as well as other proteins characteristic of the parental cell. Microparticles are heterogeneous in size, and are characterized as microvesicles free of nucleic acids. [GOC:BHF, GOC:mah, PMID:16373184]
ENST00000259030	7.94695e-69	1.66384e-65	4.56867	96.4158	0.260567	3.77098	5.64357	0.125391	-0.0181484	0.180138	ENSG00000136514	RTP4	receptor transporter protein 4	GO:0005515	protein binding	Interacting selectively and non-covalently with any protein or protein complex (a complex of two or more proteins that may include other nonprotein molecules). [GOC:go_curators]
ENST00000252590	1.70815e-29	8.66988e-27	4.53534	93.2549	0.402182	2.12366	5.73388	0.113754	0.206859	0.614124	ENSG00000130300	PLVAP	plasmalemma vesicle associated protein	GO:0070528	protein kinase C signaling	A series of reactions, mediated by the intracellular serine/threonine kinase protein kinase C, which occurs as a result of a single trigger reaction or compound. [GOC:BHF, GOC:mah]
ENST00000527262	1.62712e-11	3.04508e-09	4.53289	93.0271	0.672927	4.36422	7.28289	1.3219	0.715832	0.116189	ENSG00000178685	PARP10	poly(ADP-ribose) polymerase family member 10	GO:0005794	Golgi apparatus	A compound membranous cytoplasmic organelle of eukaryotic cells, consisting of flattened, ribosome-free vesicles arranged in a more or less regular stack. The Golgi apparatus differs from the endoplasmic reticulum in often having slightly thicker membranes, appearing in sections as a characteristic shallow semicircle so that the convex side (cis or entry face) abuts the endoplasmic reticulum, sec…
ENST00000540470	4.03323e-22	1.58022e-19	4.53237	92.9787	0.468691	2.01069	6.36872	0.162749	0.825773	0.660893	ENSG00000133106	EPSTI1	epithelial stromal interaction 1
ENST00000313648	1.3428e-20	4.91613e-18	4.51461	91.3422	0.485193	2.04412	6.14526	0.4126	0.25989	0.646757	ENSG00000168961	LGALS9	galectin 9	GO:0070062	extracellular exosome	A membrane-bounded vesicle that is released into the extracellular region by fusion of the limiting endosomal membrane of a multivesicular body with the plasma membrane. Extracellular exosomes, also simply called exosomes, have a diameter of about 40-100 nm. [GOC:BHF, GOC:mah, GOC:vesicles, PMID:15908444, PMID:17641064, PMID:19442504, PMID:19498381, PMID:22418571, PMID:24009894]
ENST00000215794	8.78677e-201	8.40995e-197	4.49931	89.9548	0.148822	6.11695	5.45945	0.00988853	0.0897776	0.0502995	ENSG00000184979	USP18	ubiquitin specific peptidase 18	GO:0004843	thiol-dependent ubiquitin-specific protease activity	Catalysis of the thiol-dependent hydrolysis of a peptide bond formed by the C-terminal glycine of ubiquitin and another protein. [GOC:jh2, ISBN:0120793709]
ENST00000524918	5.54622e-20	1.93534e-17	4.49535	89.5993	0.491143	2.18799	6.24351	0.496725	0.486455	0.588772	ENSG00000178685	PARP10	poly(ADP-ribose) polymerase family member 10	GO:0005794	Golgi apparatus	A compound membranous cytoplasmic organelle of eukaryotic cells, consisting of flattened, ribosome-free vesicles arranged in a more or less regular stack. The Golgi apparatus differs from the endoplasmic reticulum in often having slightly thicker membranes, appearing in sections as a characteristic shallow semicircle so that the convex side (cis or entry face) abuts the endoplasmic reticulum, sec…
ENST00000513638	1.27119e-25	5.64023e-23	4.4811	88.3314	0.428261	1.82012	5.53193	0.0790447	0.12967	0.746289	ENSG00000225492	GBP1P1
ENST00000573518	1.25428e-23	5.25215e-21	4.47984	88.2209	0.447123	1.54677	5.32701	0.0165309	-7.9625e-06	0.883104	ENSG00000132530	XAF1	XIAP associated factor 1	GO:0008270	zinc ion binding	Interacting selectively and non-covalently with zinc (Zn) ions. [GOC:ai]
ENST00000553185	4.79856e-26	2.18703e-23	4.44619	85.3014	0.421226	2.17221	5.80493	0.203536	0.40108	0.594907	ENSG00000089127	OAS1	2'-5'-oligoadenylate synthetase 1	GO:0043231	intracellular membrane-bounded organelle	Organized structure of distinctive morphology and function, bounded by a single or double lipid bilayer membrane and occurring within the cell. Includes the nucleus, mitochondria, plastids, vacuoles, and vesicles. Excludes the plasma membrane. [GOC:go_curators]
ENST00000260049	6.04447e-21	2.23739e-18	4.43285	84.1707	0.472121	2.40505	6.26321	0.493398	0.489973	0.509643	ENSG00000137496	IL18BP	interleukin 18 binding protein	GO:0070062	extracellular exosome	A membrane-bounded vesicle that is released into the extracellular region by fusion of the limiting endosomal membrane of a multivesicular body with the plasma membrane. Extracellular exosomes, also simply called exosomes, have a diameter of about 40-100 nm. [GOC:BHF, GOC:mah, GOC:vesicles, PMID:15908444, PMID:17641064, PMID:19442504, PMID:19498381, PMID:22418571, PMID:24009894]
ENST00000579930	3.03772e-17	8.88737e-15	4.41162	82.4031	0.522388	2.31811	6.30369	0.638885	0.589117	0.540216	ENSG00000168961	LGALS9	galectin 9	GO:0070062	extracellular exosome	A membrane-bounded vesicle that is released into the extracellular region by fusion of the limiting endosomal membrane of a multivesicular body with the plasma membrane. Extracellular exosomes, also simply called exosomes, have a diameter of about 40-100 nm. [GOC:BHF, GOC:mah, GOC:vesicles, PMID:15908444, PMID:17641064, PMID:19442504, PMID:19498381, PMID:22418571, PMID:24009894]
ENST00000306621	4.66019e-19	1.55335e-16	4.39912	81.3789	0.493171	2.0802	6.09957	0.09055	1.00393	0.631777	ENSG00000169248	CXCL11	C-X-C motif chemokine ligand 11	GO:0005615	extracellular space	That part of a multicellular organism outside the cells proper, usually taken to be outside the plasma membranes, and occupied by fluid. [ISBN:0198547684]
ENST00000474002	5.62558e-27	2.63568e-24	4.3762	79.5355	0.406907	2.1467	5.4722	0.140143	0.30816	0.604937	ENSG00000137959	IFI44L	interferon induced protein 44 like	GO:0005525	GTP binding	Interacting selectively and non-covalently with GTP, guanosine triphosphate. [GOC:ai]
ENST00000392323	2.97688e-13	6.4337e-11	4.36851	78.9259	0.5988	3.75287	6.57963	0.895388	0.718139	0.182652	ENSG00000115415	STAT1	signal transducer and activator of transcription 1	GO:0043542	endothelial cell migration	The orderly movement of an endothelial cell into the extracellular matrix to form an endothelium. [GOC:go_curators]
ENST00000467111	1.42735e-28	7.08369e-26	4.31588	74.8797	0.389223	4.1367	5.96842	0.486952	0.194774	0.136622	ENSG00000168961	LGALS9	galectin 9	GO:0070062	extracellular exosome	A membrane-bounded vesicle that is released into the extracellular region by fusion of the limiting endosomal membrane of a multivesicular body with the plasma membrane. Extracellular exosomes, also simply called exosomes, have a diameter of about 40-100 nm. [GOC:BHF, GOC:mah, GOC:vesicles, PMID:15908444, PMID:17641064, PMID:19442504, PMID:19498381, PMID:22418571, PMID:24009894]
ENST00000370747	1.29195e-221	2.16395e-217	4.3013	73.7955	0.135353	6.50255	4.97037	0.0216204	0.060822	0.0450492	ENSG00000137965	IFI44	interferon induced protein 44	GO:0009615	response to virus	Any process that results in a change in state or activity of a cell or an organism (in terms of movement, secretion, enzyme production, gene expression, etc.) as a result of a stimulus from a virus. [GOC:hb]
ENST00000506842	5.66296e-25	2.46368e-22	4.28477	72.5862	0.415151	2.08383	5.19986	0.145289	0.210509	0.630288	ENSG00000138642	HERC6	HECT and RLD domain containing E3 ubiquitin protein ligase family member 6	GO:0004842	ubiquitin-protein transferase activity	Catalysis of the transfer of ubiquitin from one protein to another via the reaction X-Ub + Y --> Y-Ub + X, where both X-Ub and Y-Ub are covalent linkages. [GOC:BioGRID, GOC:jh2, PMID:9635407]
ENST00000575147	3.30027e-21	1.25632e-18	4.27355	71.7758	0.452095	1.56429	4.93861	0.0459552	0.0720526	0.873801	ENSG00000132530	XAF1	XIAP associated factor 1	GO:0008270	zinc ion binding	Interacting selectively and non-covalently with zinc (Zn) ions. [GOC:ai]
ENST00000489749	7.51414e-20	2.5817e-17	4.26814	71.3888	0.467999	1.44092	5.14986	0.0446054	0.236264	0.940999	ENSG00000134321	RSAD2	radical S-adenosyl methionine domain containing 2	GO:0003824	catalytic activity	Catalysis of a biochemical reaction at physiological temperatures. In biologically catalyzed reactions, the reactants are known as substrates, and the catalysts are naturally occurring macromolecular substances known as enzymes. Enzymes possess specific binding sites for substrates, and are usually composed wholly or largely of protein, but RNA that has catalytic activity (ribozyme) is often also…
ENST00000264350	4.5031e-186	3.35221e-182	4.26102	70.8825	0.146466	5.81354	4.89187	0.0404033	0.036533	0.0561322	ENSG00000138646	HERC5	HECT and RLD domain containing E3 ubiquitin protein ligase 5	GO:0004842	ubiquitin-protein transferase activity	Catalysis of the transfer of ubiquitin from one protein to another via the reaction X-Ub + Y --> Y-Ub + X, where both X-Ub and Y-Ub are covalent linkages. [GOC:BioGRID, GOC:jh2, PMID:9635407]
ENST00000379389	3.85213e-63	5.61055e-60	4.25892	70.7337	0.253917	7.51945	5.12567	0.00255912	0.287573	0.038908	ENSG00000187608	ISG15	ISG15 ubiquitin-like modifier	GO:0005829	cytosol	The part of the cytoplasm that does not contain organelles but which does contain other particulate matter, such as protein complexes. [GOC:hjd, GOC:jl]
ENST00000371818	1.53428e-100	5.71077e-97	4.25502	70.4585	0.199899	7.26732	4.95301	0.0149548	0.164863	0.0395929	ENSG00000119917	IFIT3	interferon induced protein with tetratricopeptide repeats 3	GO:0005829	cytosol	The part of the cytoplasm that does not contain organelles but which does contain other particulate matter, such as protein complexes. [GOC:hjd, GOC:jl]
ENST00000527972	2.26666e-22	9.03938e-20	4.24353	69.6532	0.43617	1.91697	5.34511	0.154228	0.464753	0.701872	ENSG00000214872	SMTNL1	smoothelin like 1	GO:0043292	contractile fiber	Fibers, composed of actin, myosin, and associated proteins, found in cells of smooth or striated muscle. [GOC:go_curators, ISBN:0815316194]
ENST00000397278	3.32526e-09	5.19314e-07	4.23656	69.1692	0.716278	3.52872	6.90892	0.744424	1.56432	0.217225	ENSG00000100342	APOL1	apolipoprotein L1	GO:0072562	blood microparticle	A phospholipid microvesicle that is derived from any of several cell types, such as platelets, blood cells, endothelial cells, or others, and contains membrane receptors as well as other proteins characteristic of the parental cell. Microparticles are heterogeneous in size, and are characterized as microvesicles free of nucleic acids. [GOC:BHF, GOC:mah, PMID:16373184]
ENST00000361157	9.04965e-100	3.1911e-96	4.23106	68.7899	0.199554	8.6373	4.89713	0.00124981	0.177949	0.0420373	ENSG00000126709	IFI6	interferon alpha inducible protein 6	GO:0016021	integral component of membrane	The component of a membrane consisting of the gene products and protein complexes having at least some part of their peptide sequence embedded in the hydrophobic region of the membrane. [GOC:dos, GOC:go_curators]
ENST00000613606	1.71402e-15	4.34986e-13	4.2123	67.5118	0.529153	3.60583	5.96442	0.430479	0.829535	0.204375	ENSG00000274233	CCL5	C-C motif chemokine ligand 5	GO:0005615	extracellular space	That part of a multicellular organism outside the cells proper, usually taken to be outside the plasma membranes, and occupied by fluid. [ISBN:0198547684]
ENST00000540182	1.77305e-07	2.267e-05	4.17362	64.9504	0.799287	1.88419	5.95277	2.1582	-0.761422	0.716668	ENSG00000140853	NLRC5	NLR family CARD domain containing 5	GO:0000166	nucleotide binding	Interacting selectively and non-covalently with a nucleotide, any compound consisting of a nucleoside that is esterified with (ortho)phosphate or an oligophosphate at any hydroxyl group on the ribose or deoxyribose. [GOC:mah, ISBN:0198547684]
ENST00000405334	2.63254e-06	0.000273874	4.14201	62.9289	0.881731	3.6358	7.64091	0.685717	2.8128	0.199732	ENSG00000055332	EIF2AK2	eukaryotic translation initiation factor 2 alpha kinase 2	GO:0048471	perinuclear region of cytoplasm	Cytoplasm situated near, or occurring around, the nucleus. [GOC:jid]
ENST00000356386	1.95027e-12	3.93567e-10	4.12485	61.8587	0.586084	4.14174	6.27077	0.866391	0.679332	0.136116	ENSG00000186470	BTN3A2	butyrophilin subfamily 3 member A2	GO:0002250	adaptive immune response	An immune response based on directed amplification of specific receptors for antigen produced through a somatic diversification process, and allowing for enhanced response to subsequent exposures to the same antigen (immunological memory). [GO_REF:0000022, GOC:add, GOC:mtg_15nov05, ISBN:0781735149]
ENST00000473992	2.71237e-15	6.75551e-13	4.08784	59.611	0.517221	2.18954	5.05225	0.615656	0.0964891	0.588171	ENSG00000182179	UBA7	microRNA 5193	GO:0000166	nucleotide binding	Interacting selectively and non-covalently with a nucleotide, any compound consisting of a nucleoside that is esterified with (ortho)phosphate or an oligophosphate at any hydroxyl group on the ribose or deoxyribose. [GOC:mah, ISBN:0198547684]
ENST00000467790	1.66956e-17	4.94942e-15	4.08533	59.4618	0.479795	3.17354	5.4121	0.562273	0.473642	0.291836	ENSG00000137965	IFI44	interferon induced protein 44	GO:0009615	response to virus	Any process that results in a change in state or activity of a cell or an organism (in terms of movement, secretion, enzyme production, gene expression, etc.) as a result of a stimulus from a virus. [GOC:hb]
ENST00000576459	2.40346e-18	7.6316e-16	4.08061	59.1817	0.467074	1.59364	4.61427	0.123333	0.109935	0.858378	ENSG00000132530	XAF1	XIAP associated factor 1	GO:0008270	zinc ion binding	Interacting selectively and non-covalently with zinc (Zn) ions. [GOC:ai]
ENST00000313640	1.17911e-16	3.30535e-14	4.05974	57.9595	0.49	2.21429	5.38259	0.501774	0.554453	0.578674	ENSG00000133106	EPSTI1	epithelial stromal interaction 1
ENST00000573760	4.58729e-15	1.11355e-12	4.03103	56.3187	0.51431	1.32237	4.38001	0.180966	-0.112604	1.00935	ENSG00000132530	XAF1	XIAP associated factor 1	GO:0008270	zinc ion binding	Interacting selectively and non-covalently with zinc (Zn) ions. [GOC:ai]
ENST00000508159	5.30497e-19	1.75952e-16	4.02171	55.7967	0.451589	5.01343	5.23734	0.147652	0.770043	0.0801925	ENSG00000138646	HERC5	HECT and RLD domain containing E3 ubiquitin protein ligase 5	GO:0004842	ubiquitin-protein transferase activity	Catalysis of the transfer of ubiquitin from one protein to another via the reaction X-Ub + Y --> Y-Ub + X, where both X-Ub and Y-Ub are covalent linkages. [GOC:BioGRID, GOC:jh2, PMID:9635407]
ENST00000227880	9.37222e-09	1.38004e-06	4.00686	54.9738	0.69785	3.6632	6.18849	0.196229	1.99525	0.195606	ENSG00000110446	SLC15A3	solute carrier family 15 member 3	GO:0005215	transporter activity	Enables the directed movement of substances (such as macromolecules, small molecules, ions) into, out of or within a cell, or between cells. [GOC:ai, GOC:dgf]
ENST00000540176	4.08985e-09	6.27029e-07	4.00156	54.6834	0.680477	3.53413	6.43074	0.709115	1.37461	0.216281	ENSG00000115415	STAT1	signal transducer and activator of transcription 1	GO:0043542	endothelial cell migration	The orderly movement of an endothelial cell into the extracellular matrix to form an endothelium. [GOC:go_curators]
ENST00000306072	1.40832e-20	5.12796e-18	3.99895	54.541	0.430009	1.95247	5.15892	0.114895	0.717187	0.686116	ENSG00000172183	ISG20	interferon stimulated exonuclease gene 20	GO:0000175	3'-5'-exoribonuclease activity	Catalysis of the sequential cleavage of mononucleotides from a free 3' terminus of an RNA molecule. [GOC:mah, ISBN:0198547684]
ENST00000478268	5.37595e-32	2.97667e-29	3.99885	54.5354	0.339662	2.82977	4.69927	0.134291	0.384875	0.380013	ENSG00000157601	MX1	MX dynamin like GTPase 1	GO:0031965	nuclear membrane	Either of the lipid bilayers that surround the nucleus and form the nuclear envelope; excludes the intermembrane space. [GOC:mah, GOC:pz]
ENST00000626591	3.37619e-18	1.04239e-15	3.99478	54.314	0.459273	1.48741	4.33607	0.0339771	0.0603944	0.915216	ENSG00000275214	IFI27	interferon alpha inducible protein 27	GO:0016021	integral component of membrane	The component of a membrane consisting of the gene products and protein complexes having at least some part of their peptide sequence embedded in the hydrophobic region of the membrane. [GOC:dos, GOC:go_curators]
ENST00000557700	3.37619e-18	1.04239e-15	3.99478	54.314	0.459273	1.48741	4.33607	0.0339771	0.0603944	0.915216	ENSG00000165949	IFI27	interferon alpha inducible protein 27
ENST00000560741	7.02371e-14	1.57383e-11	3.98821	53.9582	0.532654	2.61668	5.34008	0.210023	1.06672	0.441121	ENSG00000172183	ISG20	interferon stimulated exonuclease gene 20	GO:0000175	3'-5'-exoribonuclease activity	Catalysis of the sequential cleavage of mononucleotides from a free 3' terminus of an RNA molecule. [GOC:mah, ISBN:0198547684]
ENST00000467510	2.47192e-18	7.77529e-16	3.97709	53.3615	0.45539	1.65541	4.75294	0.106587	0.0847626	0.826624	ENSG00000157601	MX1	MX dynamin like GTPase 1	GO:0031965	nuclear membrane	Either of the lipid bilayers that surround the nucleus and form the nuclear envelope; excludes the intermembrane space. [GOC:mah, GOC:pz]
ENST00000474872	1.9075e-16	5.21662e-14	3.97237	53.1104	0.482801	1.29304	4.26199	0.0220896	0.0694414	1.02685	ENSG00000134321	RSAD2	radical S-adenosyl methionine domain containing 2	GO:0003824	catalytic activity	Catalysis of a biochemical reaction at physiological temperatures. In biologically catalyzed reactions, the reactants are known as substrates, and the catalysts are naturally occurring macromolecular substances known as enzymes. Enzymes possess specific binding sites for substrates, and are usually composed wholly or largely of protein, but RNA that has catalytic activity (ribozyme) is often also…
ENST00000263642	1.89801e-291	4.23875e-287	3.96882	52.922	0.108779	6.37586	4.24051	0.0067029	0.0459228	0.0465446	ENSG00000115267	IFIH1	interferon induced with helicase C domain 1	GO:0000166	nucleotide binding	Interacting selectively and non-covalently with a nucleotide, any compound consisting of a nucleoside that is esterified with (ortho)phosphate or an oligophosphate at any hydroxyl group on the ribose or deoxyribose. [GOC:mah, ISBN:0198547684]
ENST00000630342	5.49891e-18	1.66704e-15	3.94969	51.9192	0.457007	1.55782	4.25748	0.0626241	0.0772253	0.877225	ENSG00000275214	IFI27	interferon alpha inducible protein 27	GO:0016021	integral component of membrane	The component of a membrane consisting of the gene products and protein complexes having at least some part of their peptide sequence embedded in the hydrophobic region of the membrane. [GOC:dos, GOC:go_curators]
ENST00000614288	5.49891e-18	1.66704e-15	3.94969	51.9192	0.457007	1.55782	4.25748	0.0626241	0.0772253	0.877225	ENSG00000165949	IFI27	interferon alpha inducible protein 27
ENST00000379868	1.13484e-06	0.00012757	3.94422	51.636	0.810452	4.33177	6.77049	1.59726	1.35849	0.118811	ENSG00000107201	DDX58	DExD/H-box helicase 58	GO:0005737	cytoplasm	All of the contents of a cell excluding the plasma membrane and nucleus, but including other subcellular structures. [ISBN:0198547684]
ENST00000476911	8.79964e-14	1.94574e-11	3.91823	50.3111	0.525388	3.84716	5.18188	0.264403	0.977744	0.16994	ENSG00000137965	IFI44	interferon induced protein 44	GO:0009615	response to virus	Any process that results in a change in state or activity of a cell or an organism (in terms of movement, secretion, enzyme production, gene expression, etc.) as a result of a stimulus from a virus. [GOC:hb]
ENST00000462666	2.86987e-07	3.54099e-05	3.9181	50.3048	0.763495	3.01491	6.48768	1.19752	1.42564	0.331524	ENSG00000188313	PLSCR1	phospholipid scramblase 1	GO:0070062	extracellular exosome	A membrane-bounded vesicle that is released into the extracellular region by fusion of the limiting endosomal membrane of a multivesicular body with the plasma membrane. Extracellular exosomes, also simply called exosomes, have a diameter of about 40-100 nm. [GOC:BHF, GOC:mah, GOC:vesicles, PMID:15908444, PMID:17641064, PMID:19442504, PMID:19498381, PMID:22418571, PMID:24009894]
ENST00000397289	8.10471e-13	1.68111e-10	3.91693	50.246	0.547105	2.29756	5.25016	0.471722	0.875237	0.547659	ENSG00000128284	APOL3	apolipoprotein L3
ENST00000397293	8.10471e-13	1.68111e-10	3.91693	50.246	0.547105	2.29756	5.25016	0.471722	0.875237	0.547659	ENSG00000128284	APOL3	apolipoprotein L3
ENST00000586522	8.82967e-18	2.66473e-15	3.91049	49.9233	0.45533	2.78881	4.74084	0.541787	0.240257	0.391176	ENSG00000108771	DHX58	DExH-box helicase 58	GO:0005737	cytoplasm	All of the contents of a cell excluding the plasma membrane and nucleus, but including other subcellular structures. [ISBN:0198547684]
ENST00000288383	1.19196e-12	2.42731e-10	3.90841	49.8196	0.549992	4.0138	5.36149	1.08283	0.278382	0.149728	ENSG00000157601	MX1	MX dynamin like GTPase 1	GO:0031965	nuclear membrane	Either of the lipid bilayers that surround the nucleus and form the nuclear envelope; excludes the intermembrane space. [GOC:mah, GOC:pz]
ENST00000539144	0.000115249	0.00761482	3.87224	48.0499	1.00421	2.56046	8.00872	2.33661	2.20133	0.458535	ENSG00000140853	NLRC5	NLR family CARD domain containing 5	GO:0000166	nucleotide binding	Interacting selectively and non-covalently with a nucleotide, any compound consisting of a nucleoside that is esterified with (ortho)phosphate or an oligophosphate at any hydroxyl group on the ribose or deoxyribose. [GOC:mah, ISBN:0198547684]
ENST00000262510	0.000112498	0.00746992	3.86824	47.8583	1.00164	4.28941	8.06383	1.64473	2.87002	0.122377	ENSG00000140853	NLRC5	NLR family CARD domain containing 5	GO:0000166	nucleotide binding	Interacting selectively and non-covalently with a nucleotide, any compound consisting of a nucleoside that is esterified with (ortho)phosphate or an oligophosphate at any hydroxyl group on the ribose or deoxyribose. [GOC:mah, ISBN:0198547684]
ENST00000321535	2.75025e-18	8.61034e-16	3.85788	47.3646	0.442351	1.76958	4.17537	0.110235	0.0929509	0.7703	ENSG00000177294	FBXO39	F-box protein 39	GO:0031146	SCF-dependent proteasomal ubiquitin-dependent protein catabolic process	The chemical reactions and pathways resulting in the breakdown of a protein or peptide by hydrolysis of its peptide bonds, initiated by the covalent attachment of ubiquitin, with ubiquitin-protein ligation catalyzed by an SCF (Skp1/Cul1/F-box protein) complex, and mediated by the proteasome. [PMID:15380083]
ENST00000627111	5.65077e-16	1.48467e-13	3.85446	47.203	0.476058	1.71785	4.41233	0.224384	0.317576	0.795455	ENSG00000275214	IFI27	interferon alpha inducible protein 27	GO:0016021	integral component of membrane	The component of a membrane consisting of the gene products and protein complexes having at least some part of their peptide sequence embedded in the hydrophobic region of the membrane. [GOC:dos, GOC:go_curators]
ENST00000612813	5.65077e-16	1.48467e-13	3.85446	47.203	0.476058	1.71785	4.41233	0.224384	0.317576	0.795455	ENSG00000165949	IFI27	interferon alpha inducible protein 27
ENST00000571135	1.12055e-12	2.29585e-10	3.83676	46.375	0.539263	1.22523	4.08483	0.240392	-0.0352643	1.06823	ENSG00000132530	XAF1	XIAP associated factor 1	GO:0008270	zinc ion binding	Interacting selectively and non-covalently with zinc (Zn) ions. [GOC:ai]
ENST00000448970	3.56514e-08	4.96584e-06	3.83546	46.3146	0.695946	2.0643	6.65917	0.497974	1.68156	0.63834	ENSG00000168961	LGALS9	galectin 9	GO:0070062	extracellular exosome	A membrane-bounded vesicle that is released into the extracellular region by fusion of the limiting endosomal membrane of a multivesicular body with the plasma membrane. Extracellular exosomes, also simply called exosomes, have a diameter of about 40-100 nm. [GOC:BHF, GOC:mah, GOC:vesicles, PMID:15908444, PMID:17641064, PMID:19442504, PMID:19498381, PMID:22418571, PMID:24009894]
ENST00000396152	3.05973e-07	3.72043e-05	3.83383	46.2394	0.748835	1.54992	6.1545	0.623093	1.9003	0.881426	ENSG00000122643	NT5C3A	5'-nucleotidase, cytosolic IIIA	GO:0005737	cytoplasm	All of the contents of a cell excluding the plasma membrane and nucleus, but including other subcellular structures. [ISBN:0198547684]
ENST00000488180	5.22222e-18	1.59762e-15	3.82943	46.0364	0.44279	1.93905	4.47321	0.190247	0.473588	0.692038	ENSG00000067066	SP100	SP100 nuclear antigen	GO:0016605	PML body	A class of nuclear body; they react against SP100 auto-antibodies (PML, promyelocytic leukemia); cells typically contain 10-30 PML bodies per nucleus; alterations in the localization of PML bodies occurs after viral infection. [GOC:ma, PMID:10944585]
ENST00000555819	1.69095e-11	3.14695e-09	3.82884	46.0093	0.568881	1.67428	4.20933	0.639208	-0.283005	0.817105	ENSG00000165949	IFI27	interferon alpha inducible protein 27
ENST00000440087	1.07096e-22	4.29741e-20	3.82401	45.7874	0.390004	2.31879	4.32743	0.144491	0.2741	0.539973	ENSG00000233902	XXbac-BPG181B23.6
ENST00000527454	2.72021e-12	5.37607e-10	3.81229	45.2541	0.545278	1.213	4.05274	0.262142	-0.0860923	1.07583	ENSG00000168062	BATF2	basic leucine zipper ATF-like transcription factor 2	GO:0000978	RNA polymerase II core promoter proximal region sequence-specific DNA binding	Interacting selectively and non-covalently with a sequence of DNA that is in cis with and relatively close to a core promoter for RNA polymerase II. [GOC:txnOH]
ENST00000485662	2.05898e-38	1.30139e-35	3.80515	44.932	0.293604	4.21661	4.05084	0.259023	-0.0596021	0.128892	ENSG00000137965	IFI44	interferon induced protein 44	GO:0009615	response to virus	Any process that results in a change in state or activity of a cell or an organism (in terms of movement, secretion, enzyme production, gene expression, etc.) as a result of a stimulus from a virus. [GOC:hb]
ENST00000394662	4.25332e-21	1.60996e-18	3.79784	44.6048	0.402904	2.26468	4.08268	0.170752	0.106446	0.55974	ENSG00000225492	GBP1P1
ENST00000450498	7.17257e-14	1.60183e-11	3.77929	43.7851	0.504938	1.1965	3.89075	0.0611704	0.0396447	1.08616	ENSG00000137959	IFI44L	interferon induced protein 44 like	GO:0005525	GTP binding	Interacting selectively and non-covalently with GTP, guanosine triphosphate. [GOC:ai]
ENST00000523816	2.04908e-06	0.000218605	3.77357	43.5351	0.794682	2.29004	5.47369	2.29144	-0.409245	0.550404	ENSG00000133943	C14orf159	chromosome 14 open reading frame 159	GO:0003674	molecular_function	Elemental activities, such as catalysis or binding, describing the actions of a gene product at the molecular level. A given gene product may exhibit one or more molecular functions. [GOC:go_curators]
ENST00000551007	2.13389e-21	8.1695e-19	3.76811	43.298	0.396715	2.45484	4.27184	0.215437	0.354005	0.492784	ENSG00000111331	OAS3	2'-5'-oligoadenylate synthetase 3	GO:0000166	nucleotide binding	Interacting selectively and non-covalently with a nucleotide, any compound consisting of a nucleoside that is esterified with (ortho)phosphate or an oligophosphate at any hydroxyl group on the ribose or deoxyribose. [GOC:mah, ISBN:0198547684]
ENST00000454779	4.2507e-17	1.22227e-14	3.76566	43.1921	0.447985	3.19669	4.55182	0.492275	0.410833	0.2863	ENSG00000229698	HLA-F	major histocompatibility complex, class I, F	GO:0016021	integral component of membrane	The component of a membrane consisting of the gene products and protein complexes having at least some part of their peptide sequence embedded in the hydrophobic region of the membrane. [GOC:dos, GOC:go_curators]
ENST00000454646	4.2507e-17	1.22227e-14	3.76566	43.1921	0.447985	3.19669	4.55182	0.492275	0.410833	0.2863	ENSG00000137403	HLA-F	major histocompatibility complex, class I, F	GO:0016021	integral component of membrane	The component of a membrane consisting of the gene products and protein complexes having at least some part of their peptide sequence embedded in the hydrophobic region of the membrane. [GOC:dos, GOC:go_curators]
ENST00000264888	6.34307e-14	1.42608e-11	3.7582	42.871	0.501039	1.88441	4.7712	0.0949907	1.03469	0.716572	ENSG00000138755	CXCL9	C-X-C motif chemokine ligand 9	GO:0005125	cytokine activity	Functions to control the survival, growth, differentiation and effector function of tissues and cells. [ISBN:0198599471]
ENST00000408968	2.13744e-11	3.96687e-09	3.75251	42.6279	0.560384	8.48846	4.97507	0.0440556	1.36908	0.0410109	ENSG00000185885	IFITM1	interferon induced transmembrane protein 1	GO:0016021	integral component of membrane	The component of a membrane consisting of the gene products and protein complexes having at least some part of their peptide sequence embedded in the hydrophobic region of the membrane. [GOC:dos, GOC:go_curators]
ENST00000473341	6.57408e-20	2.28212e-17	3.74001	42.0986	0.409441	4.78357	4.47417	0.393179	0.361208	0.0900446	ENSG00000059378	PARP12	poly(ADP-ribose) polymerase family member 12	GO:0046872	metal ion binding	Interacting selectively and non-covalently with any metal ion. [GOC:ai]
ENST00000520466	2.999e-11	5.50485e-09	3.73547	41.9079	0.562011	1.64827	4.60024	0.591107	0.32912	0.830247	ENSG00000160932	LY6E	lymphocyte antigen 6 complex, locus E	GO:0007166	cell surface receptor signaling pathway	A series of molecular signals initiated by activation of a receptor on the surface of a cell. The pathway begins with binding of an extracellular ligand to a cell surface receptor, or for receptors that signal in the absence of a ligand, by ligand-withdrawal or the activity of a constitutively active receptor. The pathway ends with regulation of a downstream cellular process, e.g. transcription. …
ENST00000438486	2.88024e-09	4.51921e-07	3.73208	41.7657	0.628477	1.75276	4.701	0.999014	0.0578977	0.778413	ENSG00000137965	IFI44	interferon induced protein 44	GO:0009615	response to virus	Any process that results in a change in state or activity of a cell or an organism (in terms of movement, secretion, enzyme production, gene expression, etc.) as a result of a stimulus from a virus. [GOC:hb]
ENST00000472152	6.89497e-15	1.63812e-12	3.71555	41.0812	0.477185	2.83579	4.57213	0.379357	0.645318	0.378395	ENSG00000137965	IFI44	interferon induced protein 44	GO:0009615	response to virus	Any process that results in a change in state or activity of a cell or an organism (in terms of movement, secretion, enzyme production, gene expression, etc.) as a result of a stimulus from a virus. [GOC:hb]
ENST00000611722	4.60878e-41	3.11898e-38	3.70703	40.7328	0.276229	6.74822	3.97819	0.065811	0.277551	0.0426922	ENSG00000119922	IFIT2	interferon induced protein with tetratricopeptide repeats 2	GO:0005829	cytosol	The part of the cytoplasm that does not contain organelles but which does contain other particulate matter, such as protein complexes. [GOC:hjd, GOC:jl]
ENST00000626577	9.92925e-55	1.07297e-51	3.70008	40.4504	0.237486	3.90533	3.84866	0.0566144	0.197184	0.162559	ENSG00000275214	IFI27	interferon alpha inducible protein 27	GO:0016021	integral component of membrane	The component of a membrane consisting of the gene products and protein complexes having at least some part of their peptide sequence embedded in the hydrophobic region of the membrane. [GOC:dos, GOC:go_curators]
ENST00000612499	9.92925e-55	1.07297e-51	3.70008	40.4504	0.237486	3.90533	3.84866	0.0566144	0.197184	0.162559	ENSG00000165949	IFI27	interferon alpha inducible protein 27
ENST00000574907	2.77247e-13	6.01132e-11	3.69969	40.4347	0.506459	1.1567	3.68366	0.0428599	0.00192254	1.11139	ENSG00000132530	XAF1	XIAP associated factor 1	GO:0008270	zinc ion binding	Interacting selectively and non-covalently with zinc (Zn) ions. [GOC:ai]
ENST00000462041	9.74492e-16	2.54043e-13	3.69717	40.3332	0.460419	1.68967	3.85815	0.144526	0.126069	0.809407	ENSG00000137959	IFI44L	interferon induced protein 44 like	GO:0005525	GTP binding	Interacting selectively and non-covalently with GTP, guanosine triphosphate. [GOC:ai]
ENST00000373985	3.22484e-06	0.000328855	3.69111	40.0894	0.792773	1.5998	5.78579	1.97303	-0.351136	0.855173	ENSG00000185532	PRKG1	protein kinase, cGMP-dependent, type I	GO:0000166	nucleotide binding	Interacting selectively and non-covalently with a nucleotide, any compound consisting of a nucleoside that is esterified with (ortho)phosphate or an oligophosphate at any hydroxyl group on the ribose or deoxyribose. [GOC:mah, ISBN:0198547684]
ENST00000466710	2.26676e-09	3.5818e-07	3.67317	39.3764	0.614506	1.56407	4.28294	0.82536	-0.0312187	0.873916	ENSG00000067066	SP100	SP100 nuclear antigen	GO:0016605	PML body	A class of nuclear body; they react against SP100 auto-antibodies (PML, promyelocytic leukemia); cells typically contain 10-30 PML bodies per nucleus; alterations in the localization of PML bodies occurs after viral infection. [GOC:ma, PMID:10944585]
ENST00000473240	1.61313e-15	4.14087e-13	3.66924	39.2222	0.4605	1.73115	4.0844	0.165337	0.423412	0.788933	ENSG00000115271	GCA	grancalcin	GO:0005886	plasma membrane	The membrane surrounding a cell that separates the cell from its external environment. It consists of a phospholipid bilayer and associated proteins. [ISBN:0716731363]
ENST00000488237	1.20226e-14	2.79683e-12	3.64982	38.4678	0.473032	2.03564	4.40414	0.356602	0.572002	0.650316	ENSG00000137403	HLA-F	major histocompatibility complex, class I, F	GO:0016021	integral component of membrane	The component of a membrane consisting of the gene products and protein complexes having at least some part of their peptide sequence embedded in the hydrophobic region of the membrane. [GOC:dos, GOC:go_curators]
ENST00000610760	1.09482e-10	1.93537e-08	3.64507	38.2855	0.564843	2.93261	4.71147	1.0828	0.0567166	0.352915	ENSG00000177409	SAMD9L	sterile alpha motif domain containing 9 like	GO:0034058	endosomal vesicle fusion	The homotypic fusion of endocytic vesicles to form or add to an early endosome. [PMID:11964142, PMID:9422733]
ENST00000588569	2.44556e-20	8.80901e-18	3.6192	37.3077	0.391653	3.68191	4.07647	0.476393	0.21387	0.192833	ENSG00000141376	BCAS3	BCAS3, microtubule associated cell migration factor	GO:0003682	chromatin binding	Interacting selectively and non-covalently with chromatin, the network of fibers of DNA, protein, and sometimes RNA, that make up the chromosomes of the eukaryotic nucleus during interphase. [GOC:jl, ISBN:0198506732, PMID:20404130]
ENST00000495254	3.75585e-28	1.82344e-25	3.59969	36.5868	0.327198	5.14381	3.74892	0.406317	-0.0801253	0.0754462	ENSG00000137965	IFI44	interferon induced protein 44	GO:0009615	response to virus	Any process that results in a change in state or activity of a cell or an organism (in terms of movement, secretion, enzyme production, gene expression, etc.) as a result of a stimulus from a virus. [GOC:hb]
ENST00000308807	2.40265e-12	4.80517e-10	3.59207	36.3092	0.512504	2.01822	4.54401	0.371387	0.810587	0.657688	ENSG00000168404	MLKL	mixed lineage kinase domain like	GO:0004672	protein kinase activity	Catalysis of the phosphorylation of an amino acid residue in a protein, usually according to the reaction: a protein + ATP = a phosphoprotein + ADP. [MetaCyc:PROTEIN-KINASE-RXN]
ENST00000446486	3.57733e-50	3.57722e-47	3.5894	36.2124	0.240988	4.18153	3.59902	0.129128	-0.0217649	0.132211	ENSG00000137965	IFI44	interferon induced protein 44	GO:0009615	response to virus	Any process that results in a change in state or activity of a cell or an organism (in terms of movement, secretion, enzyme production, gene expression, etc.) as a result of a stimulus from a virus. [GOC:hb]
ENST00000533098	1.67113e-11	3.11873e-09	3.58557	36.074	0.5326	1.09964	3.49143	0.1281	-0.0424054	1.14838	ENSG00000130303	BST2	bone marrow stromal cell antigen 2	GO:0016021	integral component of membrane	The component of a membrane consisting of the gene products and protein complexes having at least some part of their peptide sequence embedded in the hydrophobic region of the membrane. [GOC:dos, GOC:go_curators]
ENST00000452932	4.45944e-14	1.00937e-11	3.5619	35.23	0.471972	1.57806	3.52901	0.13587	0.0513237	0.86654	ENSG00000225349	RP11-820K3.2
ENST00000470323	5.22109e-50	5.14415e-47	3.53305	34.2281	0.237608	5.10369	3.48651	0.177203	0.0132481	0.0768561	ENSG00000137965	IFI44	interferon induced protein 44	GO:0009615	response to virus	Any process that results in a change in state or activity of a cell or an organism (in terms of movement, secretion, enzyme production, gene expression, etc.) as a result of a stimulus from a virus. [GOC:hb]
ENST00000537056	4.59485e-08	6.29541e-06	3.53091	34.1549	0.645939	4.08221	5.03075	0.616938	1.26063	0.142248	ENSG00000140853	NLRC5	NLR family CARD domain containing 5	GO:0000166	nucleotide binding	Interacting selectively and non-covalently with a nucleotide, any compound consisting of a nucleoside that is esterified with (ortho)phosphate or an oligophosphate at any hydroxyl group on the ribose or deoxyribose. [GOC:mah, ISBN:0198547684]
ENST00000431952	2.69788e-34	1.58555e-31	3.52992	34.1213	0.289065	5.24577	3.63023	0.0193714	0.356642	0.0720299	ENSG00000067066	SP100	SP100 nuclear antigen	GO:0016605	PML body	A class of nuclear body; they react against SP100 auto-antibodies (PML, promyelocytic leukemia); cells typically contain 10-30 PML bodies per nucleus; alterations in the localization of PML bodies occurs after viral infection. [GOC:ma, PMID:10944585]
ENST00000589979	1.64214e-14	3.7938e-12	3.52731	34.0323	0.459528	2.62951	3.80063	0.513023	0.031418	0.437225	ENSG00000108771	DHX58	DExH-box helicase 58	GO:0005737	cytoplasm	All of the contents of a cell excluding the plasma membrane and nucleus, but including other subcellular structures. [ISBN:0198547684]
ENST00000525773	2.14696e-05	0.00177583	3.51363	33.5701	0.826926	4.30944	6.28892	1.55405	1.52308	0.12067	ENSG00000178685	PARP10	poly(ADP-ribose) polymerase family member 10	GO:0005794	Golgi apparatus	A compound membranous cytoplasmic organelle of eukaryotic cells, consisting of flattened, ribosome-free vesicles arranged in a more or less regular stack. The Golgi apparatus differs from the endoplasmic reticulum in often having slightly thicker membranes, appearing in sections as a characteristic shallow semicircle so that the convex side (cis or entry face) abuts the endoplasmic reticulum, sec…
ENST00000546318	5.39787e-140	3.01372e-136	3.49637	32.9956	0.13881	5.46701	3.26124	0.0215078	0.00470615	0.0651993	ENSG00000185745	IFIT1	interferon induced protein with tetratricopeptide repeats 1	GO:0043657	host cell	A cell within a host organism. Includes the host plasma membrane and any external encapsulating structures such as the host cell wall and cell envelope. [GOC:jl]
ENST00000468249	6.46938e-13	1.36301e-10	3.463	31.9125	0.481627	1.40986	3.66592	0.0852964	0.45103	0.958544	ENSG00000177989	ODF3B	outer dense fiber of sperm tails 3B
ENST00000417261	3.04101e-07	3.71792e-05	3.45883	31.7799	0.675437	3.92732	5.06227	0.981273	1.07169	0.159861	ENSG00000239754	CFB	complement factor B	GO:0072562	blood microparticle	A phospholipid microvesicle that is derived from any of several cell types, such as platelets, blood cells, endothelial cells, or others, and contains membrane receptors as well as other proteins characteristic of the parental cell. Microparticles are heterogeneous in size, and are characterized as microvesicles free of nucleic acids. [GOC:BHF, GOC:mah, PMID:16373184]
ENST00000455591	3.04101e-07	3.71792e-05	3.45883	31.7799	0.675437	3.92732	5.06227	0.981273	1.07169	0.159861	ENSG00000241534	CFB	complement factor B	GO:0072562	blood microparticle	A phospholipid microvesicle that is derived from any of several cell types, such as platelets, blood cells, endothelial cells, or others, and contains membrane receptors as well as other proteins characteristic of the parental cell. Microparticles are heterogeneous in size, and are characterized as microvesicles free of nucleic acids. [GOC:BHF, GOC:mah, PMID:16373184]
ENST00000426239	3.04101e-07	3.71792e-05	3.45883	31.7799	0.675437	3.92732	5.06227	0.981273	1.07169	0.159861	ENSG00000242335	CFB	complement factor B	GO:0072562	blood microparticle	A phospholipid microvesicle that is derived from any of several cell types, such as platelets, blood cells, endothelial cells, or others, and contains membrane receptors as well as other proteins characteristic of the parental cell. Microparticles are heterogeneous in size, and are characterized as microvesicles free of nucleic acids. [GOC:BHF, GOC:mah, PMID:16373184]
ENST00000424727	3.04101e-07	3.71792e-05	3.45883	31.7799	0.675437	3.92732	5.06227	0.981273	1.07169	0.159861	ENSG00000243570	CFB	complement factor B	GO:0072562	blood microparticle	A phospholipid microvesicle that is derived from any of several cell types, such as platelets, blood cells, endothelial cells, or others, and contains membrane receptors as well as other proteins characteristic of the parental cell. Microparticles are heterogeneous in size, and are characterized as microvesicles free of nucleic acids. [GOC:BHF, GOC:mah, PMID:16373184]
ENST00000409465	0.000614204	0.0317519	3.43938	31.1677	1.00412	5.70539	7.17096	0.40242	4.13475	0.058659	ENSG00000115415	STAT1	signal transducer and activator of transcription 1	GO:0043542	endothelial cell migration	The orderly movement of an endothelial cell into the extracellular matrix to form an endothelium. [GOC:go_curators]
ENST00000617797	5.54319e-05	0.00406893	3.4369	31.0904	0.85252	1.91112	6.25002	1.85478	1.41578	0.704494	ENSG00000055130	CUL1	cullin 1	GO:0031461	cullin-RING ubiquitin ligase complex	Any ubiquitin ligase complex in which the catalytic core consists of a member of the cullin family and a RING domain protein; the core is associated with one or more additional proteins that confer substrate specificity. [PMID:15571813, PMID:15688063]
ENST00000428296	9.773e-12	1.85488e-09	3.42278	30.6546	0.502626	1.37673	3.43444	0.159311	0.16031	0.977535	ENSG00000235220	HLA-F	major histocompatibility complex, class I, F	GO:0016021	integral component of membrane	The component of a membrane consisting of the gene products and protein complexes having at least some part of their peptide sequence embedded in the hydrophobic region of the membrane. [GOC:dos, GOC:go_curators]
ENST00000383516	9.773e-12	1.85488e-09	3.42278	30.6546	0.502626	1.37673	3.43444	0.159311	0.16031	0.977535	ENSG00000137403	HLA-F	major histocompatibility complex, class I, F	GO:0016021	integral component of membrane	The component of a membrane consisting of the gene products and protein complexes having at least some part of their peptide sequence embedded in the hydrophobic region of the membrane. [GOC:dos, GOC:go_curators]
ENST00000383627	9.773e-12	1.85488e-09	3.42278	30.6546	0.502626	1.37673	3.43444	0.159311	0.16031	0.977535	ENSG00000206509	HLA-F	major histocompatibility complex, class I, F	GO:0016021	integral component of membrane	The component of a membrane consisting of the gene products and protein complexes having at least some part of their peptide sequence embedded in the hydrophobic region of the membrane. [GOC:dos, GOC:go_curators]
ENST00000445657	9.773e-12	1.85488e-09	3.42278	30.6546	0.502626	1.37673	3.43444	0.159311	0.16031	0.977535	ENSG00000237508	HLA-F	major histocompatibility complex, class I, F	GO:0016021	integral component of membrane	The component of a membrane consisting of the gene products and protein complexes having at least some part of their peptide sequence embedded in the hydrophobic region of the membrane. [GOC:dos, GOC:go_curators]
ENST00000328221	9.87556e-07	0.000112524	3.40856	30.2217	0.696463	2.65433	5.01011	1.20227	0.980503	0.429768	ENSG00000185885	IFITM1	interferon induced transmembrane protein 1	GO:0016021	integral component of membrane	The component of a membrane consisting of the gene products and protein complexes having at least some part of their peptide sequence embedded in the hydrophobic region of the membrane. [GOC:dos, GOC:go_curators]
ENST00000444284	1.28916e-62	1.66099e-59	3.40776	30.1974	0.204045	3.88986	3.23126	0.0228668	0.150571	0.164488	ENSG00000239836	PSMB9	proteasome subunit beta 9	GO:0005839	proteasome core complex	A multisubunit barrel shaped endoprotease complex, which is the core of the proteasome complex. [GOC:rb, PMID:10806206]
ENST00000422729	1.28916e-62	1.66099e-59	3.40776	30.1974	0.204045	3.88986	3.23126	0.0228668	0.150571	0.164488	ENSG00000243067	PSMB9	proteasome subunit beta 9	GO:0004175	endopeptidase activity	Catalysis of the hydrolysis of internal, alpha-peptide bonds in a polypeptide chain. [http://merops.sanger.ac.uk/about/glossary.htm#ENDOPEPTIDASE]
ENST00000374859	1.28916e-62	1.66099e-59	3.40776	30.1974	0.204045	3.88986	3.23126	0.0228668	0.150571	0.164488	ENSG00000240065	PSMB9	proteasome subunit beta 9	GO:0004175	endopeptidase activity	Catalysis of the hydrolysis of internal, alpha-peptide bonds in a polypeptide chain. [http://merops.sanger.ac.uk/about/glossary.htm#ENDOPEPTIDASE]
ENST00000383234	1.28916e-62	1.66099e-59	3.40776	30.1974	0.204045	3.88986	3.23126	0.0228668	0.150571	0.164488	ENSG00000243594	PSMB9	proteasome subunit beta 9	GO:0004175	endopeptidase activity	Catalysis of the hydrolysis of internal, alpha-peptide bonds in a polypeptide chain. [http://merops.sanger.ac.uk/about/glossary.htm#ENDOPEPTIDASE]
ENST00000383114	1.28916e-62	1.66099e-59	3.40776	30.1974	0.204045	3.88986	3.23126	0.0228668	0.150571	0.164488	ENSG00000240118	PSMB9	proteasome subunit beta 9	GO:0004175	endopeptidase activity	Catalysis of the hydrolysis of internal, alpha-peptide bonds in a polypeptide chain. [http://merops.sanger.ac.uk/about/glossary.htm#ENDOPEPTIDASE]
ENST00000488726	8.41522e-26	3.78391e-23	3.40569	30.135	0.324275	5.3864	3.49272	0.151249	0.321945	0.0676192	ENSG00000059378	PARP12	poly(ADP-ribose) polymerase family member 12	GO:0046872	metal ion binding	Interacting selectively and non-covalently with any metal ion. [GOC:ai]
ENST00000438495	1.16906e-06	0.000130541	3.39085	29.6913	0.69759	3.48072	5.09955	0.588871	1.60097	0.225868	ENSG00000111912	NCOA7	nuclear receptor coactivator 7	GO:0030374	ligand-dependent nuclear receptor transcription coactivator activity	The function of a transcription cofactor that activates transcription in conjuction with a ligand-dependent nuclear receptor from a RNA polymerase II promoter; does not bind DNA itself. [GOC:dph, GOC:tb]
ENST00000413196	1.90763e-16	5.21662e-14	3.38956	29.6528	0.411967	3.14634	3.80924	0.300293	0.463431	0.298436	ENSG00000108771	DHX58	DExH-box helicase 58	GO:0005737	cytoplasm	All of the contents of a cell excluding the plasma membrane and nucleus, but including other subcellular structures. [ISBN:0198547684]
ENST00000301096	0.000294556	0.0171308	3.38089	29.397	0.933937	3.1017	7.33961	3.6156	-0.465134	0.309472	ENSG00000167766	ZNF83	zinc finger protein 83	GO:0046872	metal ion binding	Interacting selectively and non-covalently with any metal ion. [GOC:ai]
ENST00000561237	1.38478e-08	1.99951e-06	3.3757	29.2446	0.594809	2.40105	4.50486	0.678463	0.913625	0.511019	ENSG00000185880	TRIM69	tripartite motif containing 69	GO:0004842	ubiquitin-protein transferase activity	Catalysis of the transfer of ubiquitin from one protein to another via the reaction X-Ub + Y --> Y-Ub + X, where both X-Ub and Y-Ub are covalent linkages. [GOC:BioGRID, GOC:jh2, PMID:9635407]
ENST00000392048	0.000901674	0.0436176	3.37252	29.1518	1.01596	2.95079	7.59383	2.73869	1.9061	0.348168	ENSG00000135899	SP110	SP110 nuclear body protein	GO:0003677	DNA binding	Any molecular function by which a gene product interacts selectively and non-covalently with DNA (deoxyribonucleic acid). [GOC:dph, GOC:jl, GOC:tb, GOC:vw]
ENST00000356116	2.02929e-06	0.00021684	3.36931	29.0584	0.709255	2.46735	5.08923	0.623364	1.64033	0.488621	ENSG00000197142	ACSL5	acyl-CoA synthetase long-chain family member 5	GO:0000166	nucleotide binding	Interacting selectively and non-covalently with a nucleotide, any compound consisting of a nucleoside that is esterified with (ortho)phosphate or an oligophosphate at any hydroxyl group on the ribose or deoxyribose. [GOC:mah, ISBN:0198547684]
ENST00000426053	2.72627e-07	3.38468e-05	3.35548	28.6593	0.652633	2.90057	4.69795	1.15751	0.759169	0.361301	ENSG00000100342	APOL1	apolipoprotein L1	GO:0072562	blood microparticle	A phospholipid microvesicle that is derived from any of several cell types, such as platelets, blood cells, endothelial cells, or others, and contains membrane receptors as well as other proteins characteristic of the parental cell. Microparticles are heterogeneous in size, and are characterized as microvesicles free of nucleic acids. [GOC:BHF, GOC:mah, PMID:16373184]
ENST00000548514	3.77926e-19	1.2788e-16	3.35243	28.5721	0.374856	2.89113	3.36159	0.268555	0.153398	0.363772	ENSG00000111331	OAS3	2'-5'-oligoadenylate synthetase 3	GO:0000166	nucleotide binding	Interacting selectively and non-covalently with a nucleotide, any compound consisting of a nucleoside that is esterified with (ortho)phosphate or an oligophosphate at any hydroxyl group on the ribose or deoxyribose. [GOC:mah, ISBN:0198547684]
ENST00000486774	7.53282e-12	1.45442e-09	3.34914	28.4781	0.489128	2.40507	4.19724	0.247624	0.828982	0.509637	ENSG00000168961	LGALS9	galectin 9	GO:0070062	extracellular exosome	A membrane-bounded vesicle that is released into the extracellular region by fusion of the limiting endosomal membrane of a multivesicular body with the plasma membrane. Extracellular exosomes, also simply called exosomes, have a diameter of about 40-100 nm. [GOC:BHF, GOC:mah, GOC:vesicles, PMID:15908444, PMID:17641064, PMID:19442504, PMID:19498381, PMID:22418571, PMID:24009894]
ENST00000511317	1.07118e-22	4.29741e-20	3.3458	28.3833	0.341233	3.70976	3.28083	0.335206	0.0222568	0.188774	ENSG00000137628	DDX60	DExD/H-box helicase 60	GO:0000166	nucleotide binding	Interacting selectively and non-covalently with a nucleotide, any compound consisting of a nucleoside that is esterified with (ortho)phosphate or an oligophosphate at any hydroxyl group on the ribose or deoxyribose. [GOC:mah, ISBN:0198547684]
ENST00000505393	6.89263e-09	1.03079e-06	3.3451	28.3635	0.577387	1.36321	3.40212	0.514815	-0.0381929	0.985376	ENSG00000137628	DDX60	DExD/H-box helicase 60	GO:0000166	nucleotide binding	Interacting selectively and non-covalently with a nucleotide, any compound consisting of a nucleoside that is esterified with (ortho)phosphate or an oligophosphate at any hydroxyl group on the ribose or deoxyribose. [GOC:mah, ISBN:0198547684]
ENST00000403326	5.59631e-11	1.00252e-08	3.34093	28.2453	0.509743	1.50579	3.4298	0.264094	0.274429	0.905177	ENSG00000177989	ODF3B	outer dense fiber of sperm tails 3B
ENST00000371826	3.14498e-32	1.75589e-29	3.32655	27.8421	0.281478	6.64639	3.26098	0.0391581	0.317376	0.0435898	ENSG00000119922	IFIT2	interferon induced protein with tetratricopeptide repeats 2	GO:0005829	cytosol	The part of the cytoplasm that does not contain organelles but which does contain other particulate matter, such as protein complexes. [GOC:hjd, GOC:jl]
ENST00000508906	2.95453e-05	0.00234535	3.32441	27.7827	0.795896	5.25053	5.96926	0.476677	2.37385	0.0718756	ENSG00000186470	BTN3A2	butyrophilin subfamily 3 member A2	GO:0002250	adaptive immune response	An immune response based on directed amplification of specific receptors for antigen produced through a somatic diversification process, and allowing for enhanced response to subsequent exposures to the same antigen (immunological memory). [GO_REF:0000022, GOC:add, GOC:mtg_15nov05, ISBN:0781735149]
ENST00000379883	5.72587e-15	1.37993e-12	3.32343	27.7554	0.425544	7.54266	3.64278	0.0189053	0.795988	0.0388705	ENSG00000107201	DDX58	DExD/H-box helicase 58	GO:0005737	cytoplasm	All of the contents of a cell excluding the plasma membrane and nucleus, but including other subcellular structures. [ISBN:0198547684]
ENST00000251642	3.02458e-42	2.13306e-39	3.31893	27.6307	0.243671	4.94356	3.1194	0.184233	0.041987	0.0829579	ENSG00000108771	DHX58	DExH-box helicase 58	GO:0005737	cytoplasm	All of the contents of a cell excluding the plasma membrane and nucleus, but including other subcellular structures. [ISBN:0198547684]
ENST00000475452	6.12328e-07	7.17216e-05	3.30142	27.1511	0.661966	3.24297	4.62656	0.966988	1.00491	0.275472	ENSG00000225691	HLA-C
ENST00000528604	4.9228e-11	8.86607e-09	3.30102	27.1403	0.50219	2.82093	3.90592	0.507812	0.627064	0.382399	ENSG00000141971	MVB12A	multivesicular body subunit 12A	GO:0043231	intracellular membrane-bounded organelle	Organized structure of distinctive morphology and function, bounded by a single or double lipid bilayer membrane and occurring within the cell. Includes the nucleus, mitochondria, plastids, vacuoles, and vesicles. Excludes the plasma membrane. [GOC:go_curators]
ENST00000484111	3.6737e-13	7.86361e-11	3.29465	26.9679	0.453367	1.7931	3.21186	0.165884	0.213256	0.759053	ENSG00000059378	PARP12	poly(ADP-ribose) polymerase family member 12	GO:0046872	metal ion binding	Interacting selectively and non-covalently with any metal ion. [GOC:ai]
ENST00000258381	7.36258e-12	1.42979e-09	3.25784	25.9933	0.475567	4.13467	3.62462	0.880909	0.0420076	0.136827	ENSG00000135899	SP110	SP110 nuclear body protein	GO:0003677	DNA binding	Any molecular function by which a gene product interacts selectively and non-covalently with DNA (deoxyribonucleic acid). [GOC:dph, GOC:jl, GOC:tb, GOC:vw]
ENST00000260604	1.7885e-07	2.2824e-05	3.24362	25.6263	0.621374	1.82738	4.36965	0.994586	0.461574	0.742889	ENSG00000138035	PNPT1	polyribonucleotide nucleotidyltransferase 1	GO:0006402	mRNA catabolic process	The chemical reactions and pathways resulting in the breakdown of mRNA, messenger RNA, which is responsible for carrying the coded genetic 'message', transcribed from DNA, to sites of protein assembly at the ribosomes. [ISBN:0198506732]
ENST00000600132	2.36247e-05	0.00194209	3.24027	25.5406	0.766465	1.48716	5.12257	1.72825	0.35096	0.915357	ENSG00000089847	ANKRD24	ankyrin repeat domain 24
ENST00000522322	3.11442e-06	0.000319541	3.23483	25.402	0.693704	1.54006	4.59986	1.27882	0.777188	0.886689	ENSG00000133943	C14orf159	chromosome 14 open reading frame 159	GO:0003674	molecular_function	Elemental activities, such as catalysis or binding, describing the actions of a gene product at the molecular level. A given gene product may exhibit one or more molecular functions. [GOC:go_curators]
ENST00000586730	1.03005e-07	1.35849e-05	3.23036	25.2886	0.607057	3.12837	4.22971	0.60625	1.05208	0.302849	ENSG00000130813	C19orf66	chromosome 19 open reading frame 66	GO:0003723	RNA binding	Interacting selectively and non-covalently with an RNA molecule or a portion thereof. [GOC:mah]
ENST00000521182	7.31164e-11	1.30283e-08	3.22148	25.0652	0.494538	2.14587	3.87921	0.495288	0.446465	0.605268	ENSG00000160932	LY6E	lymphocyte antigen 6 complex, locus E	GO:0007166	cell surface receptor signaling pathway	A series of molecular signals initiated by activation of a receptor on the surface of a cell. The pathway begins with binding of an extracellular ligand to a cell surface receptor, or for receptors that signal in the absence of a ligand, by ligand-withdrawal or the activity of a constitutively active receptor. The pathway ends with regulation of a downstream cellular process, e.g. transcription. …
ENST00000521003	2.10249e-06	0.000223947	3.21526	24.9097	0.677851	3.23428	4.57602	0.508723	1.55894	0.277481	ENSG00000160932	LY6E	lymphocyte antigen 6 complex, locus E	GO:0007166	cell surface receptor signaling pathway	A series of molecular signals initiated by activation of a receptor on the surface of a cell. The pathway begins with binding of an extracellular ligand to a cell surface receptor, or for receptors that signal in the absence of a ligand, by ligand-withdrawal or the activity of a constitutively active receptor. The pathway ends with regulation of a downstream cellular process, e.g. transcription. …
ENST00000465778	0.000442813	0.0242185	3.20288	24.6032	0.91168	2.68773	6.02475	0.972143	2.76808	0.419899	ENSG00000234487	HLA-F	major histocompatibility complex, class I, F	GO:0016021	integral component of membrane	The component of a membrane consisting of the gene products and protein complexes having at least some part of their peptide sequence embedded in the hydrophobic region of the membrane. [GOC:dos, GOC:go_curators]
ENST00000409341	5.60875e-05	0.00408896	3.19871	24.501	0.793983	5.98669	5.25588	0.224354	2.61249	0.0525941	ENSG00000067066	SP100	SP100 nuclear antigen	GO:0016605	PML body	A class of nuclear body; they react against SP100 auto-antibodies (PML, promyelocytic leukemia); cells typically contain 10-30 PML bodies per nucleus; alterations in the localization of PML bodies occurs after viral infection. [GOC:ma, PMID:10944585]
ENST00000335539	0.00064188	0.0329033	3.19637	24.4437	0.936454	2.24821	6.18716	2.73292	1.21333	0.56587	ENSG00000184381	PLA2G6	phospholipase A2 group VI	GO:0016020	membrane	A lipid bilayer along with all the proteins and protein complexes embedded in it an attached to it. [GOC:dos, GOC:mah, ISBN:0815316194]
ENST00000313059	2.89797e-22	1.14211e-19	3.18975	24.2823	0.328703	4.44246	3.02907	0.375954	0.000871314	0.110251	ENSG00000178685	PARP10	poly(ADP-ribose) polymerase family member 10	GO:0005794	Golgi apparatus	A compound membranous cytoplasmic organelle of eukaryotic cells, consisting of flattened, ribosome-free vesicles arranged in a more or less regular stack. The Golgi apparatus differs from the endoplasmic reticulum in often having slightly thicker membranes, appearing in sections as a characteristic shallow semicircle so that the convex side (cis or entry face) abuts the endoplasmic reticulum, sec…
ENST00000411955	2.72727e-06	0.000282851	3.18943	24.2746	0.679997	6.10274	4.58458	0.619033	1.46175	0.0505357	ENSG00000177409	SAMD9L	sterile alpha motif domain containing 9 like	GO:0034058	endosomal vesicle fusion	The homotypic fusion of endocytic vesicles to form or add to an early endosome. [PMID:11964142, PMID:9422733]
ENST00000260184	1.16907e-33	6.69445e-31	3.17693	23.973	0.262737	6.53143	2.96292	0.00902388	0.301615	0.0447367	ENSG00000181381	DDX60L	DEAD-box helicase 60-like	GO:0000166	nucleotide binding	Interacting selectively and non-covalently with a nucleotide, any compound consisting of a nucleoside that is esterified with (ortho)phosphate or an oligophosphate at any hydroxyl group on the ribose or deoxyribose. [GOC:mah, ISBN:0198547684]
ENST00000448301	1.59004e-09	2.54856e-07	3.17409	23.9049	0.52595	1.34962	3.19987	0.251507	0.305892	0.993298	ENSG00000163131	CTSS	cathepsin S	GO:0001968	fibronectin binding	Interacting selectively and non-covalently with a fibronectin, a group of related adhesive glycoproteins of high molecular weight found on the surface of animal cells, connective tissue matrices, and in extracellular fluids. [GOC:hjd]
ENST00000379958	8.74042e-64	1.33089e-60	3.16833	23.7678	0.187911	7.19204	2.71793	0.119	-0.0673997	0.0398978	ENSG00000205413	SAMD9	sterile alpha motif domain containing 9	GO:0005737	cytoplasm	All of the contents of a cell excluding the plasma membrane and nucleus, but including other subcellular structures. [ISBN:0198547684]
ENST00000393743	8.10792e-172	5.43214e-168	3.14443	23.2064	0.112532	6.84208	2.67067	0.00305847	0.0539267	0.0419531	ENSG00000137628	DDX60	DExD/H-box helicase 60	GO:0000166	nucleotide binding	Interacting selectively and non-covalently with a nucleotide, any compound consisting of a nucleoside that is esterified with (ortho)phosphate or an oligophosphate at any hydroxyl group on the ribose or deoxyribose. [GOC:mah, ISBN:0198547684]
ENST00000583093	1.08272e-08	1.58385e-06	3.13855	23.0704	0.548963	1.44133	3.2329	0.41535	0.281641	0.940773	ENSG00000141574	SECTM1	secreted and transmembrane 1	GO:0004871	signal transducer activity	Conveys a signal across a cell to trigger a change in cell function or state. A signal is a physical entity or change in state that is used to transfer information in order to trigger a response. [GOC:go_curators]
ENST00000572992	1.11009e-18	3.59292e-16	3.13479	22.9837	0.35528	3.00628	2.76925	0.234256	-0.0448815	0.333751	ENSG00000175643	RMI2
ENST00000379977	1.12555e-05	0.000996165	3.11578	22.5511	0.709498	1.7804	4.72651	0.677986	1.58726	0.76511	ENSG00000134470	IL15RA	interleukin 15 receptor subunit alpha	GO:0004871	signal transducer activity	Conveys a signal across a cell to trigger a change in cell function or state. A signal is a physical entity or change in state that is used to transfer information in order to trigger a response. [GOC:go_curators]
ENST00000525721	1.07038e-07	1.40891e-05	3.10597	22.3308	0.584449	1.81209	3.49036	0.787048	0.252797	0.750065	ENSG00000104518	GSDMD	gasdermin D
ENST00000454223	9.07858e-17	2.56644e-14	3.1037	22.2803	0.373209	2.80019	3.03648	0.238735	0.312601	0.388048	ENSG00000130589	HELZ2	helicase with zinc finger 2	GO:0000166	nucleotide binding	Interacting selectively and non-covalently with a nucleotide, any compound consisting of a nucleoside that is esterified with (ortho)phosphate or an oligophosphate at any hydroxyl group on the ribose or deoxyribose. [GOC:mah, ISBN:0198547684]
ENST00000370082	2.71308e-12	5.37607e-10	3.10181	22.2382	0.443633	2.79243	3.01508	0.495468	-0.173405	0.390179	ENSG00000130589	HELZ2	helicase with zinc finger 2	GO:0000166	nucleotide binding	Interacting selectively and non-covalently with a nucleotide, any compound consisting of a nucleoside that is esterified with (ortho)phosphate or an oligophosphate at any hydroxyl group on the ribose or deoxyribose. [GOC:mah, ISBN:0198547684]
ENST00000421412	5.15621e-06	0.000497775	3.09426	22.0709	0.678815	2.00409	4.07479	1.40984	0.320428	0.663714	ENSG00000163701	IL17RE	interleukin 17 receptor E	GO:0016021	integral component of membrane	The component of a membrane consisting of the gene products and protein complexes having at least some part of their peptide sequence embedded in the hydrophobic region of the membrane. [GOC:dos, GOC:go_curators]
ENST00000531655	1.23562e-09	2.01422e-07	3.09323	22.0482	0.509128	1.25078	2.87854	0.113965	0.273968	1.05249	ENSG00000225101	OR52K3P
ENST00000409112	8.85572e-12	1.70004e-09	3.08648	21.9	0.4523	5.00229	3.33398	0.268342	0.652249	0.0806221	ENSG00000067066	SP100	SP100 nuclear antigen	GO:0016605	PML body	A class of nuclear body; they react against SP100 auto-antibodies (PML, promyelocytic leukemia); cells typically contain 10-30 PML bodies per nucleus; alterations in the localization of PML bodies occurs after viral infection. [GOC:ma, PMID:10944585]
ENST00000391826	4.04769e-09	6.21989e-07	3.06291	21.3897	0.520705	1.75079	3.59613	0.174034	1.04607	0.779366	ENSG00000104951	IL4I1	interleukin 4 induced 1	GO:0001716	L-amino-acid oxidase activity	Catalysis of the reaction: a L-amino acid + H2O + O2 = a 2-oxo acid + NH3 + hydrogen peroxide. [EC:1.4.3.2]
ENST00000604860	5.05537e-05	0.00375499	3.06218	21.3741	0.755524	1.69802	4.76279	1.40751	1.16116	0.805256	ENSG00000114062	UBE3A	ubiquitin protein ligase E3A	GO:0004842	ubiquitin-protein transferase activity	Catalysis of the transfer of ubiquitin from one protein to another via the reaction X-Ub + Y --> Y-Ub + X, where both X-Ub and Y-Ub are covalent linkages. [GOC:BioGRID, GOC:jh2, PMID:9635407]
ENST00000403687	3.96537e-05	0.00303625	3.05791	21.2831	0.744111	3.41061	5.41265	1.59526	0.896396	0.239358	ENSG00000152689	RASGRP3	RAS guanyl releasing protein 3	GO:0004871	signal transducer activity	Conveys a signal across a cell to trigger a change in cell function or state. A signal is a physical entity or change in state that is used to transfer information in order to trigger a response. [GOC:go_curators]
ENST00000414912	1.75543e-07	2.24876e-05	3.05621	21.2469	0.585086	2.30974	3.8225	0.997227	0.532501	0.543236	ENSG00000026950	BTN3A1	butyrophilin subfamily 3 member A1	GO:0016021	integral component of membrane	The component of a membrane consisting of the gene products and protein complexes having at least some part of their peptide sequence embedded in the hydrophobic region of the membrane. [GOC:dos, GOC:go_curators]
ENST00000484970	2.59457e-09	4.08054e-07	3.04757	21.0641	0.511733	2.55155	3.51285	0.613531	0.564888	0.461347	ENSG00000117228	GBP1	guanylate binding protein 1	GO:0000166	nucleotide binding	Interacting selectively and non-covalently with a nucleotide, any compound consisting of a nucleoside that is esterified with (ortho)phosphate or an oligophosphate at any hydroxyl group on the ribose or deoxyribose. [GOC:mah, ISBN:0198547684]
ENST00000536231	7.41227e-09	1.10357e-06	3.04422	20.9937	0.526563	1.51026	3.25335	0.344956	0.451483	0.902753	ENSG00000140853	NLRC5	NLR family CARD domain containing 5	GO:0000166	nucleotide binding	Interacting selectively and non-covalently with a nucleotide, any compound consisting of a nucleoside that is esterified with (ortho)phosphate or an oligophosphate at any hydroxyl group on the ribose or deoxyribose. [GOC:mah, ISBN:0198547684]
ENST00000245907	1.30344e-14	3.02172e-12	3.04006	20.9064	0.394531	4.84158	3.06554	0.0363916	0.664056	0.0873393	ENSG00000125730	C3	complement C3	GO:0072562	blood microparticle	A phospholipid microvesicle that is derived from any of several cell types, such as platelets, blood cells, endothelial cells, or others, and contains membrane receptors as well as other proteins characteristic of the parental cell. Microparticles are heterogeneous in size, and are characterized as microvesicles free of nucleic acids. [GOC:BHF, GOC:mah, PMID:16373184]
ENST00000526007	8.89092e-33	5.00566e-30	2.99367	19.9588	0.251066	4.11153	2.64443	0.1253	0.158354	0.139185	ENSG00000178685	PARP10	poly(ADP-ribose) polymerase family member 10	GO:0005794	Golgi apparatus	A compound membranous cytoplasmic organelle of eukaryotic cells, consisting of flattened, ribosome-free vesicles arranged in a more or less regular stack. The Golgi apparatus differs from the endoplasmic reticulum in often having slightly thicker membranes, appearing in sections as a characteristic shallow semicircle so that the convex side (cis or entry face) abuts the endoplasmic reticulum, sec…
ENST00000452345	1.46957e-16	4.10243e-14	2.99231	19.9316	0.362311	3.65589	2.65069	0.394012	-0.086423	0.196699	ENSG00000067066	SP100	SP100 nuclear antigen	GO:0016605	PML body	A class of nuclear body; they react against SP100 auto-antibodies (PML, promyelocytic leukemia); cells typically contain 10-30 PML bodies per nucleus; alterations in the localization of PML bodies occurs after viral infection. [GOC:ma, PMID:10944585]
ENST00000369358	6.1482e-05	0.00437744	2.99126	19.9108	0.7465	1.58502	4.49241	1.6448	0.471068	0.862885	ENSG00000197893	NRAP	nebulin related anchoring protein	GO:0030016	myofibril	The contractile element of skeletal and cardiac muscle; a long, highly organized bundle of actin, myosin, and other proteins that contracts by a sliding filament mechanism. [ISBN:0815316194]
ENST00000619682	4.09072e-06	0.000404233	2.98558	19.7979	0.648092	2.2771	3.38677	1.33495	-0.175834	0.55515	ENSG00000157601	MX1	MX dynamin like GTPase 1	GO:0031965	nuclear membrane	Either of the lipid bilayers that surround the nucleus and form the nuclear envelope; excludes the intermembrane space. [GOC:mah, GOC:pz]
ENST00000508871	0.000697248	0.035336	2.98313	19.7495	0.879807	2.17058	3.93929	2.88773	-1.09456	0.595543	ENSG00000069869	NEDD4	neural precursor cell expressed, developmentally down-regulated 4, E3 ubiquitin protein ligase	GO:0016567	protein ubiquitination	The process in which one or more ubiquitin groups are added to a protein. [GOC:ai]
ENST00000373069	0.000514477	0.0274255	2.97832	19.6547	0.857537	2.43699	5.27632	2.46345	0.845717	0.498777	ENSG00000148339	SLC25A25	solute carrier family 25 member 25	GO:0005509	calcium ion binding	Interacting selectively and non-covalently with calcium ions (Ca2+). [GOC:ai]
ENST00000417963	4.81522e-07	5.69982e-05	2.95705	19.2411	0.58747	1.54728	3.99999	0.670211	0.814842	0.882833	ENSG00000157601	MX1	MX dynamin like GTPase 1	GO:0031965	nuclear membrane	Either of the lipid bilayers that surround the nucleus and form the nuclear envelope; excludes the intermembrane space. [GOC:mah, GOC:pz]
ENST00000463777	3.74926e-06	0.000374356	2.9535	19.173	0.63862	2.90783	3.94695	1.04679	0.788466	0.359401	ENSG00000188313	PLSCR1	phospholipid scramblase 1	GO:0070062	extracellular exosome	A membrane-bounded vesicle that is released into the extracellular region by fusion of the limiting endosomal membrane of a multivesicular body with the plasma membrane. Extracellular exosomes, also simply called exosomes, have a diameter of about 40-100 nm. [GOC:BHF, GOC:mah, GOC:vesicles, PMID:15908444, PMID:17641064, PMID:19442504, PMID:19498381, PMID:22418571, PMID:24009894]
ENST00000436941	2.30655e-10	4.00348e-08	2.95299	19.1631	0.465814	1.82873	2.95552	0.23417	0.49227	0.742254	ENSG00000101342	TLDC2	TBC/LysM-associated domain containing 2
ENST00000551241	3.34727e-16	8.93468e-14	2.9511	19.127	0.36165	3.16061	2.41655	0.293597	-0.184785	0.29496	ENSG00000089127	OAS1	2'-5'-oligoadenylate synthetase 1	GO:0043231	intracellular membrane-bounded organelle	Organized structure of distinctive morphology and function, bounded by a single or double lipid bilayer membrane and occurring within the cell. Includes the nucleus, mitochondria, plastids, vacuoles, and vesicles. Excludes the plasma membrane. [GOC:go_curators]
ENST00000525587	1.82029e-07	2.31415e-05	2.94866	19.0803	0.565222	1.84895	3.69956	0.704793	0.7008	0.732849	ENSG00000134809	TIMM10	translocase of inner mitochondrial membrane 10	GO:0005215	transporter activity	Enables the directed movement of substances (such as macromolecules, small molecules, ions) into, out of or within a cell, or between cells. [GOC:ai, GOC:dgf]
ENST00000355754	1.29655e-38	8.27301e-36	2.94056	18.9265	0.226274	5.42041	2.51959	0.0156846	0.214716	0.0665908	ENSG00000162654	GBP4	guanylate binding protein 4	GO:0000166	nucleotide binding	Interacting selectively and non-covalently with a nucleotide, any compound consisting of a nucleoside that is esterified with (ortho)phosphate or an oligophosphate at any hydroxyl group on the ribose or deoxyribose. [GOC:mah, ISBN:0198547684]
ENST00000370459	2.48084e-12	4.93208e-10	2.92519	18.6379	0.417624	2.58601	3.17493	0.245306	0.539537	0.450553	ENSG00000154451	GBP5	guanylate binding protein 5	GO:0000166	nucleotide binding	Interacting selectively and non-covalently with a nucleotide, any compound consisting of a nucleoside that is esterified with (ortho)phosphate or an oligophosphate at any hydroxyl group on the ribose or deoxyribose. [GOC:mah, ISBN:0198547684]
ENST00000392445	0.0002878	0.0167816	2.92407	18.6169	0.806408	2.68618	4.86385	1.63218	1.29414	0.420354	ENSG00000173918	C1QTNF1	C1q and tumor necrosis factor related protein 1	GO:0005515	protein binding	Interacting selectively and non-covalently with any protein or protein complex (a complex of two or more proteins that may include other nonprotein molecules). [GOC:go_curators]
ENST00000427522	6.4022e-32	3.51586e-29	2.91932	18.5287	0.248278	6.24399	2.55955	0.00683771	0.270551	0.0483321	ENSG00000130589	HELZ2	helicase with zinc finger 2	GO:0000166	nucleotide binding	Interacting selectively and non-covalently with a nucleotide, any compound consisting of a nucleoside that is esterified with (ortho)phosphate or an oligophosphate at any hydroxyl group on the ribose or deoxyribose. [GOC:mah, ISBN:0198547684]
ENST00000489826	3.20385e-17	9.33266e-15	2.90984	18.3538	0.344813	3.14943	2.71343	0.207665	0.327367	0.29768	ENSG00000182179	UBA7	microRNA 5193	GO:0000166	nucleotide binding	Interacting selectively and non-covalently with a nucleotide, any compound consisting of a nucleoside that is esterified with (ortho)phosphate or an oligophosphate at any hydroxyl group on the ribose or deoxyribose. [GOC:mah, ISBN:0198547684]
ENST00000460683	7.43484e-06	0.000690873	2.9069	18.2999	0.648739	4.29622	4.35732	1.48927	0.404613	0.121793	ENSG00000173193	PARP14	poly(ADP-ribose) polymerase family member 14
ENST00000478875	1.24766e-06	0.000137259	2.89717	18.1227	0.597611	1.51786	2.97078	0.708494	0.107475	0.898632	ENSG00000182179	UBA7	microRNA 5193	GO:0000166	nucleotide binding	Interacting selectively and non-covalently with a nucleotide, any compound consisting of a nucleoside that is esterified with (ortho)phosphate or an oligophosphate at any hydroxyl group on the ribose or deoxyribose. [GOC:mah, ISBN:0198547684]
ENST00000478688	6.87062e-15	1.63812e-12	2.8971	18.1215	0.372051	3.10772	2.32396	0.314928	-0.208997	0.30797	ENSG00000182179	UBA7	microRNA 5193	GO:0000166	nucleotide binding	Interacting selectively and non-covalently with a nucleotide, any compound consisting of a nucleoside that is esterified with (ortho)phosphate or an oligophosphate at any hydroxyl group on the ribose or deoxyribose. [GOC:mah, ISBN:0198547684]
ENST00000527146	2.69803e-05	0.00216223	2.89594	18.1005	0.689909	3.39162	4.25526	0.108172	2.03372	0.243182	ENSG00000185201	IFITM2	interferon induced transmembrane protein 2	GO:0016021	integral component of membrane	The component of a membrane consisting of the gene products and protein complexes having at least some part of their peptide sequence embedded in the hydrophobic region of the membrane. [GOC:dos, GOC:go_curators]
ENST00000415673	9.94764e-06	0.000891005	2.89427	18.0703	0.655063	4.83625	4.2417	0.529584	1.4014	0.0875813	ENSG00000185404	SP140L	SP140 nuclear body protein like	GO:0003677	DNA binding	Any molecular function by which a gene product interacts selectively and non-covalently with DNA (deoxyribonucleic acid). [GOC:dph, GOC:jl, GOC:tb, GOC:vw]
ENST00000528780	1.18695e-06	0.000132099	2.89262	18.0404	0.595458	1.00424	2.69958	0.383127	0.157589	1.21244	ENSG00000185885	IFITM1	interferon induced transmembrane protein 1	GO:0016021	integral component of membrane	The component of a membrane consisting of the gene products and protein complexes having at least some part of their peptide sequence embedded in the hydrophobic region of the membrane. [GOC:dos, GOC:go_curators]
ENST00000496199	2.06903e-12	4.15033e-10	2.88819	17.9608	0.410853	2.76131	2.87931	0.20161	0.557991	0.398825	ENSG00000137403	HLA-F	major histocompatibility complex, class I, F	GO:0016021	integral component of membrane	The component of a membrane consisting of the gene products and protein complexes having at least some part of their peptide sequence embedded in the hydrophobic region of the membrane. [GOC:dos, GOC:go_curators]
ENST00000483751	3.94289e-25	1.72657e-22	2.88573	17.9167	0.278661	3.89019	2.39884	0.184988	0.0314954	0.164447	ENSG00000182179	UBA7	microRNA 5193	GO:0000166	nucleotide binding	Interacting selectively and non-covalently with a nucleotide, any compound consisting of a nucleoside that is esterified with (ortho)phosphate or an oligophosphate at any hydroxyl group on the ribose or deoxyribose. [GOC:mah, ISBN:0198547684]
ENST00000427236	2.50145e-08	3.54318e-06	2.88469	17.898	0.517603	1.25725	2.44853	0.157084	0.0782219	1.04853	ENSG00000238015	RP4-641G12.3
ENST00000478861	5.55793e-43	4.09198e-40	2.87478	17.7216	0.209171	4.93281	2.37378	0.0221375	0.17475	0.0833995	ENSG00000130589	HELZ2	helicase with zinc finger 2	GO:0000166	nucleotide binding	Interacting selectively and non-covalently with a nucleotide, any compound consisting of a nucleoside that is esterified with (ortho)phosphate or an oligophosphate at any hydroxyl group on the ribose or deoxyribose. [GOC:mah, ISBN:0198547684]
ENST00000502802	1.48491e-09	2.39149e-07	2.87227	17.6771	0.47507	2.13895	2.67981	0.407598	0.147822	0.608014	ENSG00000250011	HMGB1P3
ENST00000460516	1.48747e-16	4.13516e-14	2.86814	17.6042	0.347337	3.38171	2.40769	0.297685	-0.0605184	0.245208	ENSG00000182179	UBA7	microRNA 5193	GO:0000166	nucleotide binding	Interacting selectively and non-covalently with a nucleotide, any compound consisting of a nucleoside that is esterified with (ortho)phosphate or an oligophosphate at any hydroxyl group on the ribose or deoxyribose. [GOC:mah, ISBN:0198547684]
ENST00000536491	1.83387e-20	6.64138e-18	2.85849	17.4351	0.308306	4.37681	2.54035	0.113384	0.314352	0.115197	ENSG00000110446	SLC15A3	solute carrier family 15 member 3	GO:0005215	transporter activity	Enables the directed movement of substances (such as macromolecules, small molecules, ions) into, out of or within a cell, or between cells. [GOC:ai, GOC:dgf]
ENST00000407997	4.62931e-21	1.74244e-18	2.8583	17.4318	0.303516	3.87613	2.53046	0.215996	0.198554	0.16622	ENSG00000239713	APOBEC3G	apolipoprotein B mRNA editing enzyme catalytic subunit 3G	GO:0003723	RNA binding	Interacting selectively and non-covalently with an RNA molecule or a portion thereof. [GOC:mah]
ENST00000300589	2.03749e-08	2.90442e-06	2.84612	17.2209	0.50744	1.3218	2.67108	0.149046	0.352095	1.00968	ENSG00000167207	NOD2	nucleotide binding oligomerization domain containing 2	GO:0008180	COP9 signalosome	A protein complex that catalyzes the deneddylation of proteins, including the cullin component of SCF ubiquitin E3 ligase; deneddylation increases the activity of cullin family ubiquitin ligases. The signalosome is involved in many regulatory process, including some which control development, in many species; also regulates photomorphogenesis in plants; in many species its subunits are highly sim…
ENST00000333486	1.63933e-71	3.66107e-68	2.84608	17.2201	0.159162	6.4062	2.25305	0.00477292	0.109223	0.0461675	ENSG00000182179	UBA7	microRNA 5193	GO:0000166	nucleotide binding	Interacting selectively and non-covalently with a nucleotide, any compound consisting of a nucleoside that is esterified with (ortho)phosphate or an oligophosphate at any hydroxyl group on the ribose or deoxyribose. [GOC:mah, ISBN:0198547684]
ENST00000476549	4.43246e-05	0.00336315	2.84307	17.1684	0.6962	2.10125	4.08507	0.77652	1.4046	0.623174	ENSG00000026950	BTN3A1	butyrophilin subfamily 3 member A1	GO:0016021	integral component of membrane	The component of a membrane consisting of the gene products and protein complexes having at least some part of their peptide sequence embedded in the hydrophobic region of the membrane. [GOC:dos, GOC:go_curators]
ENST00000537307	1.04705e-19	3.56094e-17	2.84257	17.1599	0.312923	4.39923	2.53277	0.0987887	0.341854	0.113466	ENSG00000110446	SLC15A3	solute carrier family 15 member 3	GO:0005215	transporter activity	Enables the directed movement of substances (such as macromolecules, small molecules, ions) into, out of or within a cell, or between cells. [GOC:ai, GOC:dgf]
ENST00000514748	4.27911e-08	5.88846e-06	2.83592	17.046	0.517604	1.97426	3.16654	0.529026	0.641426	0.676588	ENSG00000181381	DDX60L	DEAD-box helicase 60-like	GO:0000166	nucleotide binding	Interacting selectively and non-covalently with a nucleotide, any compound consisting of a nucleoside that is esterified with (ortho)phosphate or an oligophosphate at any hydroxyl group on the ribose or deoxyribose. [GOC:mah, ISBN:0198547684]
ENST00000522495	3.28809e-05	0.00257355	2.83483	17.0275	0.682673	3.30705	4.02332	0.104704	1.99249	0.261062	ENSG00000131203	IDO1	indoleamine 2,3-dioxygenase 1	GO:0005829	cytosol	The part of the cytoplasm that does not contain organelles but which does contain other particulate matter, such as protein complexes. [GOC:hjd, GOC:jl]
ENST00000497377	2.40801e-06	0.000254065	2.83067	16.9568	0.600257	3.31263	4.26922	0.0948929	1.52649	0.259842	ENSG00000234745	HLA-B	major histocompatibility complex, class I, B	GO:0071556	integral component of lumenal side of endoplasmic reticulum membrane	The component of the endoplasmic reticulum membrane consisting of the gene products that penetrate only the lumenal side of the membrane. [GOC:dos, GOC:mah]
ENST00000540497	6.82862e-05	0.00482091	2.83048	16.9536	0.710786	1.52996	3.42459	1.38137	0.093899	0.892107	ENSG00000101040	ZMYND8	zinc finger MYND-type containing 8	GO:0000977	RNA polymerase II regulatory region sequence-specific DNA binding	Interacting selectively and non-covalently with a specific sequence of DNA that is part of a regulatory region that controls the transcription of a gene or cistron by RNA polymerase II. [GOC:txnOH]
ENST00000341469	4.68718e-34	2.73071e-31	2.82843	16.919	0.232477	6.80169	2.36617	0.00272635	0.240479	0.042261	ENSG00000106785	TRIM14	tripartite motif containing 14	GO:0005622	intracellular	The living contents of a cell; the matter contained within (but not including) the plasma membrane, usually taken to exclude large vacuoles and masses of secretory or ingested material. In eukaryotes it includes the nucleus and cytoplasm. [ISBN:0198506732]
ENST00000360356	4.80523e-06	0.000468521	2.82819	16.9148	0.618438	5.23391	3.63876	0.325011	1.39609	0.0724163	ENSG00000138496	PARP9	poly(ADP-ribose) polymerase family member 9	GO:0003950	NAD+ ADP-ribosyltransferase activity	Catalysis of the reaction: NAD+ + (ADP-D-ribosyl)(n)-acceptor = nicotinamide + (ADP-D-ribosyl)(n+1)-acceptor. [EC:2.4.2.30]
ENST00000519611	1.51541e-07	1.95248e-05	2.82369	16.8389	0.537777	2.92464	3.09128	0.946417	0.161459	0.355	ENSG00000160932	LY6E	lymphocyte antigen 6 complex, locus E	GO:0007166	cell surface receptor signaling pathway	A series of molecular signals initiated by activation of a receptor on the surface of a cell. The pathway begins with binding of an extracellular ligand to a cell surface receptor, or for receptors that signal in the absence of a ligand, by ligand-withdrawal or the activity of a constitutively active receptor. The pathway ends with regulation of a downstream cellular process, e.g. transcription. …
ENST00000625437	1.134e-09	1.85307e-07	2.82165	16.8045	0.463377	2.99307	3.00934	0.12242	0.843813	0.337167	ENSG00000275214	IFI27	interferon alpha inducible protein 27	GO:0016021	integral component of membrane	The component of a membrane consisting of the gene products and protein complexes having at least some part of their peptide sequence embedded in the hydrophobic region of the membrane. [GOC:dos, GOC:go_curators]
ENST00000614648	1.134e-09	1.85307e-07	2.82165	16.8045	0.463377	2.99307	3.00934	0.12242	0.843813	0.337167	ENSG00000165949	IFI27	interferon alpha inducible protein 27
ENST00000269389	1.2675e-09	2.05617e-07	2.81821	16.7469	0.464173	2.77248	3.11626	0.255827	0.713729	0.395704	ENSG00000141574	SECTM1	secreted and transmembrane 1	GO:0004871	signal transducer activity	Conveys a signal across a cell to trigger a change in cell function or state. A signal is a physical entity or change in state that is used to transfer information in order to trigger a response. [GOC:go_curators]
ENST00000481849	2.63396e-13	5.72954e-11	2.81712	16.7285	0.385278	5.09296	4.05282	0.590737	0.0684533	0.0772402	ENSG00000234745	HLA-B	major histocompatibility complex, class I, B	GO:0071556	integral component of lumenal side of endoplasmic reticulum membrane	The component of the endoplasmic reticulum membrane consisting of the gene products that penetrate only the lumenal side of the membrane. [GOC:dos, GOC:mah]
ENST00000383661	3.33125e-06	0.000336799	2.8161	16.7116	0.60571	1.3885	2.77851	0.680223	0.0816713	0.970758	ENSG00000163840	DTX3L	deltex E3 ubiquitin ligase 3L	GO:0004842	ubiquitin-protein transferase activity	Catalysis of the transfer of ubiquitin from one protein to another via the reaction X-Ub + Y --> Y-Ub + X, where both X-Ub and Y-Ub are covalent linkages. [GOC:BioGRID, GOC:jh2, PMID:9635407]
ENST00000544101	6.14687e-05	0.00437744	2.81412	16.6785	0.702284	2.17649	4.23785	0.679676	1.53973	0.593236	ENSG00000110446	SLC15A3	solute carrier family 15 member 3	GO:0005215	transporter activity	Enables the directed movement of substances (such as macromolecules, small molecules, ions) into, out of or within a cell, or between cells. [GOC:ai, GOC:dgf]
ENST00000477068	1.0035e-50	1.01868e-47	2.80952	16.602	0.187561	4.33486	2.20129	0.0397494	0.0859815	0.118557	ENSG00000135899	SP110	SP110 nuclear body protein	GO:0003677	DNA binding	Any molecular function by which a gene product interacts selectively and non-covalently with DNA (deoxyribonucleic acid). [GOC:dph, GOC:jl, GOC:tb, GOC:vw]
ENST00000446033	3.32599e-06	0.000336799	2.80507	16.5283	0.603295	0.984831	2.54475	0.412034	0.0549117	1.22581	ENSG00000177409	SAMD9L	sterile alpha motif domain containing 9 like	GO:0034058	endosomal vesicle fusion	The homotypic fusion of endocytic vesicles to form or add to an early endosome. [PMID:11964142, PMID:9422733]
ENST00000624652	9.53723e-05	0.00651351	2.80165	16.4719	0.717991	1.20415	3.35802	1.23844	0.196542	1.08136	ENSG00000187608	ISG15	ISG15 ubiquitin-like modifier	GO:0005829	cytosol	The part of the cytoplasm that does not contain organelles but which does contain other particulate matter, such as protein complexes. [GOC:hjd, GOC:jl]
ENST00000585873	6.27359e-05	0.00445724	2.79507	16.3638	0.698371	2.06335	3.53535	1.55601	0.061499	0.638735	ENSG00000141664	ZCCHC2	zinc finger CCHC-type containing 2	GO:0035091	phosphatidylinositol binding	Interacting selectively and non-covalently with any inositol-containing glycerophospholipid, i.e. phosphatidylinositol (PtdIns) and its phosphorylated derivatives. [GOC:bf, ISBN:0198506732, PMID:11395417]
ENST00000358662	0.000168273	0.0106459	2.78551	16.2081	0.740349	1.77856	5.64043	1.30583	1.16069	0.765993	ENSG00000135899	SP110	SP110 nuclear body protein	GO:0003677	DNA binding	Any molecular function by which a gene product interacts selectively and non-covalently with DNA (deoxyribonucleic acid). [GOC:dph, GOC:jl, GOC:tb, GOC:vw]
ENST00000614012	0.00100776	0.0477495	2.78114	16.1374	0.845754	3.37696	5.28743	2.75126	0.467586	0.246184	ENSG00000153029	MR1	major histocompatibility complex, class I-related	GO:0003823	antigen binding	Interacting selectively and non-covalently with an antigen, any substance which is capable of inducing a specific immune response and of reacting with the products of that response, the specific antibody or specifically sensitized T-lymphocytes, or both. Binding may counteract the biological activity of the antigen. [GOC:jl, ISBN:0198506732, ISBN:0721662544]
ENST00000527220	3.86001e-08	5.34324e-06	2.77712	16.0727	0.505194	1.48953	2.62427	0.234442	0.376544	0.914053	ENSG00000130303	BST2	bone marrow stromal cell antigen 2	GO:0016021	integral component of membrane	The component of a membrane consisting of the gene products and protein complexes having at least some part of their peptide sequence embedded in the hydrophobic region of the membrane. [GOC:dos, GOC:go_curators]
ENST00000528963	4.51135e-20	1.58247e-17	2.76717	15.9136	0.301596	3.70158	2.21181	0.219361	-0.00983032	0.189958	ENSG00000178685	PARP10	poly(ADP-ribose) polymerase family member 10	GO:0005794	Golgi apparatus	A compound membranous cytoplasmic organelle of eukaryotic cells, consisting of flattened, ribosome-free vesicles arranged in a more or less regular stack. The Golgi apparatus differs from the endoplasmic reticulum in often having slightly thicker membranes, appearing in sections as a characteristic shallow semicircle so that the convex side (cis or entry face) abuts the endoplasmic reticulum, sec…
ENST00000543406	2.09407e-07	2.64714e-05	2.76699	15.9107	0.533059	2.61903	3.15558	0.0678591	1.21082	0.440405	ENSG00000110446	SLC15A3	solute carrier family 15 member 3	GO:0005215	transporter activity	Enables the directed movement of substances (such as macromolecules, small molecules, ions) into, out of or within a cell, or between cells. [GOC:ai, GOC:dgf]
ENST00000375706	2.52519e-09	3.98077e-07	2.75819	15.7713	0.462798	1.95285	2.90669	0.277869	0.653369	0.685949	ENSG00000204397	CARD16	caspase recruitment domain family member 16	GO:0004869	cysteine-type endopeptidase inhibitor activity	Stops, prevents or reduces the activity of a cysteine-type endopeptidase, any enzyme that hydrolyzes peptide bonds in polypeptides by a mechanism in which the sulfhydryl group of a cysteine residue at the active center acts as a nucleophile. [GOC:dph, GOC:tb]
ENST00000318238	4.80552e-83	1.19245e-79	2.75537	15.7269	0.142723	6.86481	2.09072	0.0140773	0.0775867	0.0417865	ENSG00000177409	SAMD9L	sterile alpha motif domain containing 9 like	GO:0034058	endosomal vesicle fusion	The homotypic fusion of endocytic vesicles to form or add to an early endosome. [PMID:11964142, PMID:9422733]
ENST00000536969	1.18695e-08	1.72501e-06	2.75347	15.697	0.48293	1.79873	2.67922	0.293115	0.435101	0.756382	ENSG00000068079	IFI35	interferon induced protein 35	GO:0005515	protein binding	Interacting selectively and non-covalently with any protein or protein complex (a complex of two or more proteins that may include other nonprotein molecules). [GOC:go_curators]
ENST00000438323	1.96615e-57	2.27117e-54	2.74576	15.5765	0.171899	6.83215	2.11309	0.00775786	0.125213	0.0420274	ENSG00000068079	IFI35	interferon induced protein 35	GO:0005515	protein binding	Interacting selectively and non-covalently with any protein or protein complex (a complex of two or more proteins that may include other nonprotein molecules). [GOC:go_curators]
ENST00000423282	3.21373e-16	8.64714e-14	2.73632	15.4301	0.335127	3.41047	2.17216	0.26601	-0.0555022	0.239386	ENSG00000115415	STAT1	signal transducer and activator of transcription 1	GO:0043542	endothelial cell migration	The orderly movement of an endothelial cell into the extracellular matrix to form an endothelium. [GOC:go_curators]
ENST00000592024	9.38519e-15	2.19856e-12	2.73577	15.4216	0.353124	2.74958	2.32858	0.159013	0.199407	0.402122	ENSG00000108771	DHX58	DExH-box helicase 58	GO:0005737	cytoplasm	All of the contents of a cell excluding the plasma membrane and nucleus, but including other subcellular structures. [ISBN:0198547684]
ENST00000421365	2.55342e-15	6.38336e-13	2.73561	15.4192	0.345799	3.19161	2.12564	0.250591	-0.087339	0.287506	ENSG00000115267	IFIH1	interferon induced with helicase C domain 1	GO:0000166	nucleotide binding	Interacting selectively and non-covalently with a nucleotide, any compound consisting of a nucleoside that is esterified with (ortho)phosphate or an oligophosphate at any hydroxyl group on the ribose or deoxyribose. [GOC:mah, ISBN:0198547684]
ENST00000373925	4.19861e-06	0.000413067	2.73443	15.4009	0.594272	2.31829	3.50399	0.864983	0.724235	0.540151	ENSG00000130775	THEMIS2	thymocyte selection associated family member 2	GO:0002376	immune system process	Any process involved in the development or functioning of the immune system, an organismal system for calibrated responses to potential internal or invasive threats. [GO_REF:0000022, GOC:add, GOC:mtg_15nov05]
ENST00000082468	0.000221791	0.0133839	2.73426	15.3984	0.740429	3.65969	4.28485	1.37978	1.08728	0.19613	ENSG00000026950	BTN3A1	butyrophilin subfamily 3 member A1	GO:0016021	integral component of membrane	The component of a membrane consisting of the gene products and protein complexes having at least some part of their peptide sequence embedded in the hydrophobic region of the membrane. [GOC:dos, GOC:go_curators]
ENST00000246911	3.46535e-35	2.07296e-32	2.71997	15.1799	0.219754	4.66819	2.1672	0.0935884	0.123724	0.0959725	ENSG00000068079	IFI35	interferon induced protein 35	GO:0005515	protein binding	Interacting selectively and non-covalently with any protein or protein complex (a complex of two or more proteins that may include other nonprotein molecules). [GOC:go_curators]
ENST00000489652	9.17539e-13	1.89149e-10	2.71237	15.0649	0.379759	2.94414	2.44958	0.299071	0.265816	0.349904	ENSG00000138496	PARP9	poly(ADP-ribose) polymerase family member 9	GO:0003950	NAD+ ADP-ribosyltransferase activity	Catalysis of the reaction: NAD+ + (ADP-D-ribosyl)(n)-acceptor = nicotinamide + (ADP-D-ribosyl)(n+1)-acceptor. [EC:2.4.2.30]
ENST00000494568	3.25673e-16	8.72779e-14	2.71023	15.0327	0.331997	5.16213	1.99482	0.421183	-0.368437	0.0748155	ENSG00000188313	PLSCR1	phospholipid scramblase 1	GO:0070062	extracellular exosome	A membrane-bounded vesicle that is released into the extracellular region by fusion of the limiting endosomal membrane of a multivesicular body with the plasma membrane. Extracellular exosomes, also simply called exosomes, have a diameter of about 40-100 nm. [GOC:BHF, GOC:mah, GOC:vesicles, PMID:15908444, PMID:17641064, PMID:19442504, PMID:19498381, PMID:22418571, PMID:24009894]
ENST00000487355	3.5732e-07	4.3057e-05	2.70829	15.0036	0.53204	1.56728	2.49594	0.401581	0.226648	0.872219	ENSG00000128284	APOL3	apolipoprotein L3
ENST00000340589	3.08743e-07	3.74731e-05	2.70016	14.882	0.527577	1.12326	2.26804	0.119566	0.261972	1.13295	ENSG00000249934	RP11-466G12.3
ENST00000424878	8.89556e-05	0.00611123	2.69419	14.7936	0.687487	1.59875	2.86938	1.27116	-0.279122	0.85572	ENSG00000128284	APOL3	apolipoprotein L3
ENST00000510318	0.000304587	0.0176072	2.69259	14.7699	0.745588	1.81465	4.48111	1.72276	0.778796	0.748859	ENSG00000164741	DLC1
ENST00000463472	8.41509e-08	1.12534e-05	2.69206	14.7621	0.502438	1.89645	2.65786	0.424892	0.357357	0.711106	ENSG00000177989	ODF3B	outer dense fiber of sperm tails 3B
ENST00000264052	1.76031e-12	3.56306e-10	2.69057	14.7401	0.381519	4.60027	2.53713	0.129512	0.525494	0.0998568	ENSG00000067066	SP100	SP100 nuclear antigen	GO:0016605	PML body	A class of nuclear body; they react against SP100 auto-antibodies (PML, promyelocytic leukemia); cells typically contain 10-30 PML bodies per nucleus; alterations in the localization of PML bodies occurs after viral infection. [GOC:ma, PMID:10944585]
ENST00000560083	1.16967e-07	1.53058e-05	2.68569	14.6684	0.506909	4.58786	3.04502	0.433965	0.72234	0.100602	ENSG00000173821	RNF213	ring finger protein 213	GO:0004842	ubiquitin-protein transferase activity	Catalysis of the transfer of ubiquitin from one protein to another via the reaction X-Ub + Y --> Y-Ub + X, where both X-Ub and Y-Ub are covalent linkages. [GOC:BioGRID, GOC:jh2, PMID:9635407]
ENST00000546325	4.64124e-09	7.00346e-07	2.68428	14.6476	0.458103	2.37543	2.2149	0.424465	-0.118265	0.519896	ENSG00000068079	IFI35	interferon induced protein 35	GO:0005515	protein binding	Interacting selectively and non-covalently with any protein or protein complex (a complex of two or more proteins that may include other nonprotein molecules). [GOC:go_curators]
ENST00000559916	4.42684e-09	6.72538e-07	2.68081	14.5968	0.456898	3.83171	2.78377	0.448976	0.490426	0.171959	ENSG00000166710	B2M	beta-2-microglobulin
ENST00000528413	7.701e-06	0.000714615	2.67707	14.5425	0.598452	3.14	3.65412	0.640987	0.970662	0.299987	ENSG00000185507	IRF7
ENST00000355182	5.97593e-05	0.00430975	2.67675	14.5378	0.666894	1.48372	4.1704	1.08412	0.533457	0.917243	ENSG00000133104	SPG20	spastic paraplegia 20 (Troyer syndrome)	GO:0005886	plasma membrane	The membrane surrounding a cell that separates the cell from its external environment. It consists of a phospholipid bilayer and associated proteins. [ISBN:0716731363]
ENST00000512371	5.86558e-06	0.000560602	2.6745	14.5051	0.590244	1.20823	2.43862	0.488937	0.12782	1.07881	ENSG00000181381	DDX60L	DEAD-box helicase 60-like	GO:0000166	nucleotide binding	Interacting selectively and non-covalently with a nucleotide, any compound consisting of a nucleoside that is esterified with (ortho)phosphate or an oligophosphate at any hydroxyl group on the ribose or deoxyribose. [GOC:mah, ISBN:0198547684]
ENST00000594009	0.000117908	0.00775993	2.67227	14.4728	0.694018	1.45423	2.72183	1.23391	-0.444237	0.933562	ENSG00000090554	FLT3LG	fms related tyrosine kinase 3 ligand	GO:0005102	receptor binding	Interacting selectively and non-covalently with one or more specific sites on a receptor molecule, a macromolecule that undergoes combination with a hormone, neurotransmitter, drug or intracellular messenger to initiate a change in cell function. [GOC:bf, GOC:ceb, ISBN:0198506732]
ENST00000496624	5.62861e-10	9.42763e-08	2.67028	14.4439	0.430655	2.17697	2.39555	0.241539	0.304342	0.593049	ENSG00000059378	PARP12	poly(ADP-ribose) polymerase family member 12	GO:0046872	metal ion binding	Interacting selectively and non-covalently with any metal ion. [GOC:ai]
ENST00000446271	2.67656e-07	3.33316e-05	2.6686	14.4198	0.518689	1.59268	2.30251	0.351791	-0.0324103	0.858879	ENSG00000115271	GCA	grancalcin	GO:0005886	plasma membrane	The membrane surrounding a cell that separates the cell from its external environment. It consists of a phospholipid bilayer and associated proteins. [ISBN:0716731363]
ENST00000581864	2.19196e-07	2.76047e-05	2.66785	14.409	0.514804	1.95488	2.46153	0.507546	0.115592	0.685056	ENSG00000141574	SECTM1	secreted and transmembrane 1	GO:0004871	signal transducer activity	Conveys a signal across a cell to trigger a change in cell function or state. A signal is a physical entity or change in state that is used to transfer information in order to trigger a response. [GOC:go_curators]
ENST00000504367	2.45088e-18	7.74547e-16	2.65948	14.2888	0.304485	4.39798	2.15476	0.30364	0.00572373	0.113561	ENSG00000164342	TLR3	toll like receptor 3	GO:0036020	endolysosome membrane	The lipid bilayer surrounding an endolysosome. An endolysosome is a transient hybrid organelle formed by fusion of a late endosome with a lysosome. [GOC:pde]
ENST00000482953	1.56857e-18	5.02829e-16	2.65846	14.2743	0.302626	3.22491	2.27037	0.132464	0.255457	0.279657	ENSG00000183486	MX2	MX dynamin like GTPase 2	GO:0005829	cytosol	The part of the cytoplasm that does not contain organelles but which does contain other particulate matter, such as protein complexes. [GOC:hjd, GOC:jl]
ENST00000558112	1.23121e-06	0.000135672	2.64383	14.067	0.545058	1.41098	2.79458	0.378994	0.534742	0.957903	ENSG00000092010	PSME1	proteasome activator subunit 1	GO:0008537	proteasome activator complex	A multisubunit complex that activates the hydrolysis of small nonubiquitinated peptides by binding to the proteasome core complex. [GOC:rb]
ENST00000471785	6.13949e-26	2.77928e-23	2.63898	13.9989	0.250563	7.12018	2.09749	0.166164	0.116354	0.0402331	ENSG00000138496	PARP9	poly(ADP-ribose) polymerase family member 9	GO:0003950	NAD+ ADP-ribosyltransferase activity	Catalysis of the reaction: NAD+ + (ADP-D-ribosyl)(n)-acceptor = nicotinamide + (ADP-D-ribosyl)(n+1)-acceptor. [EC:2.4.2.30]
ENST00000570473	5.15195e-08	7.00143e-06	2.63673	13.9674	0.48416	2.01821	2.31717	0.397156	0.143266	0.657693	ENSG00000121060	TRIM25	microRNA 3614	GO:0003700	transcription factor activity, sequence-specific DNA binding	Interacting selectively and non-covalently with a specific DNA sequence in order to modulate transcription. The transcription factor may or may not also interact selectively with a protein or macromolecular complex. [GOC:curators, GOC:txnOH]
ENST00000462751	4.08748e-08	5.64646e-06	2.62991	13.8725	0.479296	1.62977	2.22959	0.194066	0.110245	0.839693	ENSG00000067066	SP100	SP100 nuclear antigen	GO:0016605	PML body	A class of nuclear body; they react against SP100 auto-antibodies (PML, promyelocytic leukemia); cells typically contain 10-30 PML bodies per nucleus; alterations in the localization of PML bodies occurs after viral infection. [GOC:ma, PMID:10944585]
ENST00000392322	4.89963e-67	8.00648e-64	2.61878	13.719	0.151395	6.41635	1.93036	0.0315698	0.0715724	0.0460441	ENSG00000115415	STAT1	signal transducer and activator of transcription 1	GO:0043542	endothelial cell migration	The orderly movement of an endothelial cell into the extracellular matrix to form an endothelium. [GOC:go_curators]
ENST00000543103	7.38905e-12	1.43078e-09	2.61785	13.7063	0.382173	3.2378	2.39492	0.28298	0.374271	0.276664	ENSG00000140853	NLRC5	NLR family CARD domain containing 5	GO:0000166	nucleotide binding	Interacting selectively and non-covalently with a nucleotide, any compound consisting of a nucleoside that is esterified with (ortho)phosphate or an oligophosphate at any hydroxyl group on the ribose or deoxyribose. [GOC:mah, ISBN:0198547684]
ENST00000523423	3.17118e-05	0.0025025	2.59498	13.3963	0.623671	1.84309	2.61236	1.01478	-0.162463	0.735564	ENSG00000167904	TMEM68	transmembrane protein 68	GO:0016021	integral component of membrane	The component of a membrane consisting of the gene products and protein complexes having at least some part of their peptide sequence embedded in the hydrophobic region of the membrane. [GOC:dos, GOC:go_curators]
ENST00000472747	0.000497972	0.0266905	2.5844	13.2553	0.742249	1.49147	2.87105	1.56621	-0.31648	0.912991	ENSG00000163536	SERPINI1	serpin family I member 1	GO:0005615	extracellular space	That part of a multicellular organism outside the cells proper, usually taken to be outside the plasma membranes, and occupied by fluid. [ISBN:0198547684]
ENST00000373921	0.000116246	0.00767318	2.5793	13.188	0.669269	3.07616	3.80592	0.875719	1.13993	0.315888	ENSG00000130775	THEMIS2	thymocyte selection associated family member 2	GO:0002376	immune system process	Any process involved in the development or functioning of the immune system, an organismal system for calibrated responses to potential internal or invasive threats. [GO_REF:0000022, GOC:add, GOC:mtg_15nov05]
ENST00000460703	9.36694e-39	6.03429e-36	2.5564	12.8893	0.196338	4.17188	1.77411	0.0403247	0.00370494	0.133144	ENSG00000182179	UBA7	microRNA 5193	GO:0000166	nucleotide binding	Interacting selectively and non-covalently with a nucleotide, any compound consisting of a nucleoside that is esterified with (ortho)phosphate or an oligophosphate at any hydroxyl group on the ribose or deoxyribose. [GOC:mah, ISBN:0198547684]
ENST00000479540	2.27488e-07	2.84883e-05	2.54722	12.7716	0.492184	3.06509	2.67964	0.147396	0.942708	0.318691	ENSG00000130589	HELZ2	helicase with zinc finger 2	GO:0000166	nucleotide binding	Interacting selectively and non-covalently with a nucleotide, any compound consisting of a nucleoside that is esterified with (ortho)phosphate or an oligophosphate at any hydroxyl group on the ribose or deoxyribose. [GOC:mah, ISBN:0198547684]
ENST00000506714	1.13681e-08	1.65934e-06	2.54477	12.7403	0.445752	2.04883	2.00531	0.249344	0.0801619	0.644783	ENSG00000138642	HERC6	HECT and RLD domain containing E3 ubiquitin protein ligase family member 6	GO:0004842	ubiquitin-protein transferase activity	Catalysis of the transfer of ubiquitin from one protein to another via the reaction X-Ub + Y --> Y-Ub + X, where both X-Ub and Y-Ub are covalent linkages. [GOC:BioGRID, GOC:jh2, PMID:9635407]
ENST00000375704	2.39867e-06	0.00025348	2.54006	12.6805	0.538541	2.48359	2.85949	0.358286	0.946835	0.483261	ENSG00000204397	CARD16	caspase recruitment domain family member 16	GO:0004869	cysteine-type endopeptidase inhibitor activity	Stops, prevents or reduces the activity of a cysteine-type endopeptidase, any enzyme that hydrolyzes peptide bonds in polypeptides by a mechanism in which the sulfhydryl group of a cysteine residue at the active center acts as a nucleophile. [GOC:dph, GOC:tb]
ENST00000367036	7.33071e-06	0.000684044	2.51122	12.3199	0.560057	1.49407	2.34424	0.499917	0.258969	0.911573	ENSG00000174059	CD34	CD34 molecule	GO:0007155	cell adhesion	The attachment of a cell, either to another cell or to an underlying substrate such as the extracellular matrix, via cell adhesion molecules. [GOC:hb, GOC:pf]
ENST00000483345	4.32679e-09	6.60334e-07	2.51046	12.3105	0.427589	3.19819	2.85763	0.498229	0.324516	0.285944	ENSG00000232367	TAP1	transporter 1, ATP binding cassette subfamily B member	GO:0042825	TAP complex	A heterodimer composed of the subunits TAP1 and TAP2 (transporter associated with antigen presentation). Functions in the transport of antigenic peptides from the cytosol to the lumen of the endoplasmic reticulum. [GOC:jl, PMID:10618487, PMID:10631934]
ENST00000486332	4.32679e-09	6.60334e-07	2.51046	12.3105	0.427589	3.19819	2.85763	0.498229	0.324516	0.285944	ENSG00000168394	TAP1	transporter 1, ATP binding cassette subfamily B member	GO:0042825	TAP complex	A heterodimer composed of the subunits TAP1 and TAP2 (transporter associated with antigen presentation). Functions in the transport of antigenic peptides from the cytosol to the lumen of the endoplasmic reticulum. [GOC:jl, PMID:10618487, PMID:10631934]
ENST00000472349	0.000302076	0.0175135	2.50994	12.3042	0.694598	1.14844	2.47796	1.05441	-0.139415	1.11669	ENSG00000188313	PLSCR1	phospholipid scramblase 1	GO:0070062	extracellular exosome	A membrane-bounded vesicle that is released into the extracellular region by fusion of the limiting endosomal membrane of a multivesicular body with the plasma membrane. Extracellular exosomes, also simply called exosomes, have a diameter of about 40-100 nm. [GOC:BHF, GOC:mah, GOC:vesicles, PMID:15908444, PMID:17641064, PMID:19442504, PMID:19498381, PMID:22418571, PMID:24009894]
ENST00000490880	1.34023e-07	1.74355e-05	2.50675	12.265	0.47537	1.9671	2.10634	0.337186	0.160321	0.679709	ENSG00000135899	SP110	SP110 nuclear body protein	GO:0003677	DNA binding	Any molecular function by which a gene product interacts selectively and non-covalently with DNA (deoxyribonucleic acid). [GOC:dph, GOC:jl, GOC:tb, GOC:vw]
ENST00000412585	0.00052066	0.0276412	2.505	12.2435	0.721923	8.94649	4.19999	0.00171444	2.34357	0.0448567	ENSG00000234745	HLA-B	major histocompatibility complex, class I, B	GO:0071556	integral component of lumenal side of endoplasmic reticulum membrane	The component of the endoplasmic reticulum membrane consisting of the gene products that penetrate only the lumenal side of the membrane. [GOC:dos, GOC:mah]
ENST00000493139	2.64872e-08	3.73598e-06	2.50298	12.2189	0.449918	1.88916	2.05936	0.196505	0.253246	0.714412	ENSG00000117228	GBP1	guanylate binding protein 1	GO:0000166	nucleotide binding	Interacting selectively and non-covalently with a nucleotide, any compound consisting of a nucleoside that is esterified with (ortho)phosphate or an oligophosphate at any hydroxyl group on the ribose or deoxyribose. [GOC:mah, ISBN:0198547684]
ENST00000296161	5.62035e-56	6.27587e-53	2.49098	12.0731	0.15803	7.73642	1.74169	0.00100441	0.111376	0.0387239	ENSG00000163840	DTX3L	deltex E3 ubiquitin ligase 3L	GO:0004842	ubiquitin-protein transferase activity	Catalysis of the transfer of ubiquitin from one protein to another via the reaction X-Ub + Y --> Y-Ub + X, where both X-Ub and Y-Ub are covalent linkages. [GOC:BioGRID, GOC:jh2, PMID:9635407]
ENST00000609477	0.00099327	0.0472193	2.4826	11.9723	0.754033	3.26057	4.14603	0.475924	2.08262	0.271445	ENSG00000111906	HDDC2	HD domain containing 2	GO:0070062	extracellular exosome	A membrane-bounded vesicle that is released into the extracellular region by fusion of the limiting endosomal membrane of a multivesicular body with the plasma membrane. Extracellular exosomes, also simply called exosomes, have a diameter of about 40-100 nm. [GOC:BHF, GOC:mah, GOC:vesicles, PMID:15908444, PMID:17641064, PMID:19442504, PMID:19498381, PMID:22418571, PMID:24009894]
ENST00000429120	2.11408e-17	6.2396e-15	2.4814	11.958	0.292364	6.78355	2.01402	0.0316389	0.353008	0.0424043	ENSG00000160932	LY6E	lymphocyte antigen 6 complex, locus E	GO:0007166	cell surface receptor signaling pathway	A series of molecular signals initiated by activation of a receptor on the surface of a cell. The pathway begins with binding of an extracellular ligand to a cell surface receptor, or for receptors that signal in the absence of a ligand, by ligand-withdrawal or the activity of a constitutively active receptor. The pathway ends with regulation of a downstream cellular process, e.g. transcription. …
ENST00000533400	0.000457121	0.0248791	2.47162	11.8416	0.705229	4.82739	3.67112	0.138235	2.09983	0.0879857	ENSG00000137752	CASP1	caspase 1	GO:0097153	cysteine-type endopeptidase activity involved in apoptotic process	Catalysis of the hydrolysis of internal, alpha-peptide bonds in a polypeptide chain by a mechanism in which the sulfhydryl group of a cysteine residue at the active center acts as a nucleophile, and contributing to the apoptotic process. [GOC:mtg_apoptosis]
ENST00000296795	6.43613e-30	3.31698e-27	2.47011	11.8237	0.217394	4.78333	1.81349	0.0467886	0.165881	0.0900564	ENSG00000164342	TLR3	toll like receptor 3	GO:0036020	endolysosome membrane	The lipid bilayer surrounding an endolysosome. An endolysosome is a transient hybrid organelle formed by fusion of a late endosome with a lysosome. [GOC:pde]
ENST00000563433	0.000470082	0.025491	2.46791	11.7978	0.705673	1.51331	3.66495	1.33979	0.532176	0.901098	ENSG00000103194	USP10
ENST00000467148	6.23499e-08	8.41067e-06	2.46247	11.7337	0.455008	5.00593	2.51423	0.0830327	0.848611	0.0804813	ENSG00000130589	HELZ2	helicase with zinc finger 2	GO:0000166	nucleotide binding	Interacting selectively and non-covalently with a nucleotide, any compound consisting of a nucleoside that is esterified with (ortho)phosphate or an oligophosphate at any hydroxyl group on the ribose or deoxyribose. [GOC:mah, ISBN:0198547684]
ENST00000474669	8.66045e-16	2.26653e-13	2.45389	11.6336	0.30504	4.25844	1.71346	0.293635	-0.174778	0.125088	ENSG00000173193	PARP14	poly(ADP-ribose) polymerase family member 14
ENST00000409652	2.73277e-136	1.40839e-132	2.4481	11.5664	0.098524	6.85555	1.60632	0.00182761	0.0197026	0.0418538	ENSG00000221963	APOL6	apolipoprotein L6	GO:0016021	integral component of membrane	The component of a membrane consisting of the gene products and protein complexes having at least some part of their peptide sequence embedded in the hydrophobic region of the membrane. [GOC:dos, GOC:go_curators]
ENST00000474629	1.54069e-147	9.38394e-144	2.44544	11.5356	0.0945366	8.1729	1.60425	0.000733554	0.0228519	0.0394837	ENSG00000173193	PARP14	poly(ADP-ribose) polymerase family member 14
ENST00000574234	7.27714e-08	9.75108e-06	2.4449	11.5294	0.454088	2.22244	1.96201	0.352308	0.0763299	0.575574	ENSG00000121060	TRIM25	microRNA 3614	GO:0003700	transcription factor activity, sequence-specific DNA binding	Interacting selectively and non-covalently with a specific DNA sequence in order to modulate transcription. The transcription factor may or may not also interact selectively with a protein or macromolecular complex. [GOC:curators, GOC:txnOH]
ENST00000554772	0.00045899	0.0249403	2.44455	11.5253	0.697722	3.19009	2.29894	1.9028	-1.17794	0.287868	ENSG00000140105	WARS	tryptophanyl-tRNA synthetase	GO:0070062	extracellular exosome	A membrane-bounded vesicle that is released into the extracellular region by fusion of the limiting endosomal membrane of a multivesicular body with the plasma membrane. Extracellular exosomes, also simply called exosomes, have a diameter of about 40-100 nm. [GOC:BHF, GOC:mah, GOC:vesicles, PMID:15908444, PMID:17641064, PMID:19442504, PMID:19498381, PMID:22418571, PMID:24009894]
ENST00000545312	0.00063967	0.0328152	2.43772	11.4469	0.713992	2.78937	3.64262	0.948899	1.34513	0.391023	ENSG00000136040	PLXNC1	plexin C1	GO:0071526	semaphorin-plexin signaling pathway	A series of molecular signals generated as a consequence of a semaphorin receptor (composed of a plexin and a neurophilin) binding to a semaphorin ligand. [GOC:BHF, GOC:mah, GOC:vk, PMID:15239959]
ENST00000371204	1.33502e-05	0.0011586	2.42561	11.3092	0.557063	2.77769	2.84907	0.612357	0.784081	0.394253	ENSG00000134716	CYP2J2	cytochrome P450 family 2 subfamily J member 2	GO:0004497	monooxygenase activity	Catalysis of the incorporation of one atom from molecular oxygen into a compound and the reduction of the other atom of oxygen to water. [http://www.onelook.com/, ISBN:0198506732]
ENST00000459786	9.22297e-07	0.000105808	2.41998	11.2456	0.493115	1.544	1.96942	0.209646	0.254275	0.884586	ENSG00000067066	SP100	SP100 nuclear antigen	GO:0016605	PML body	A class of nuclear body; they react against SP100 auto-antibodies (PML, promyelocytic leukemia); cells typically contain 10-30 PML bodies per nucleus; alterations in the localization of PML bodies occurs after viral infection. [GOC:ma, PMID:10944585]
ENST00000361099	3.82782e-112	1.50857e-108	2.40683	11.0987	0.106953	9.40213	1.57002	0.000520403	0.0402212	0.0509548	ENSG00000115415	STAT1	signal transducer and activator of transcription 1	GO:0043542	endothelial cell migration	The orderly movement of an endothelial cell into the extracellular matrix to form an endothelium. [GOC:go_curators]
ENST00000485297	6.65109e-06	0.000625856	2.39498	10.968	0.53168	1.31939	1.74158	0.260961	-0.0152695	1.01111	ENSG00000235220	HLA-F	major histocompatibility complex, class I, F	GO:0016021	integral component of membrane	The component of a membrane consisting of the gene products and protein complexes having at least some part of their peptide sequence embedded in the hydrophobic region of the membrane. [GOC:dos, GOC:go_curators]
ENST00000489167	6.65109e-06	0.000625856	2.39498	10.968	0.53168	1.31939	1.74158	0.260961	-0.0152695	1.01111	ENSG00000206509	HLA-F	major histocompatibility complex, class I, F	GO:0016021	integral component of membrane	The component of a membrane consisting of the gene products and protein complexes having at least some part of their peptide sequence embedded in the hydrophobic region of the membrane. [GOC:dos, GOC:go_curators]
ENST00000490259	6.65109e-06	0.000625856	2.39498	10.968	0.53168	1.31939	1.74158	0.260961	-0.0152695	1.01111	ENSG00000237508	HLA-F	major histocompatibility complex, class I, F	GO:0016021	integral component of membrane	The component of a membrane consisting of the gene products and protein complexes having at least some part of their peptide sequence embedded in the hydrophobic region of the membrane. [GOC:dos, GOC:go_curators]
ENST00000481463	7.00715e-13	1.47168e-10	2.39065	10.9205	0.332992	3.0579	1.70124	0.178461	0.0349409	0.320515	ENSG00000114331	ACAP2
ENST00000491385	1.36336e-05	0.00118166	2.38072	10.8127	0.547332	2.30752	2.27437	0.804034	0.0496484	0.544042	ENSG00000258659	TRIM34	tripartite motif containing 34	GO:0003674	molecular_function	Elemental activities, such as catalysis or binding, describing the actions of a gene product at the molecular level. A given gene product may exhibit one or more molecular functions. [GOC:go_curators]
ENST00000262878	3.16944e-82	7.5838e-79	2.37762	10.7792	0.123782	7.91952	1.57775	0.000646947	0.0683024	0.0388574	ENSG00000101347	SAMHD1	SAM and HD domain containing deoxynucleoside triphosphate triphosphohydrolase 1	GO:0003676	nucleic acid binding	Interacting selectively and non-covalently with any nucleic acid. [GOC:jl]
ENST00000432979	2.76845e-05	0.00221073	2.36541	10.6484	0.564304	1.83628	2.53485	0.694244	0.498101	0.738731	ENSG00000067066	SP100	SP100 nuclear antigen	GO:0016605	PML body	A class of nuclear body; they react against SP100 auto-antibodies (PML, promyelocytic leukemia); cells typically contain 10-30 PML bodies per nucleus; alterations in the localization of PML bodies occurs after viral infection. [GOC:ma, PMID:10944585]
ENST00000436936	8.38546e-05	0.00579782	2.36111	10.6027	0.600316	5.44218	2.63974	1.55577	-0.255781	0.0659384	ENSG00000140853	NLRC5	NLR family CARD domain containing 5	GO:0000166	nucleotide binding	Interacting selectively and non-covalently with a nucleotide, any compound consisting of a nucleoside that is esterified with (ortho)phosphate or an oligophosphate at any hydroxyl group on the ribose or deoxyribose. [GOC:mah, ISBN:0198547684]
ENST00000510635	0.00027297	0.0160284	2.3364	10.3439	0.641923	1.78134	2.89027	1.08963	0.513592	0.764661	ENSG00000038002	AGA	aspartylglucosaminidase	GO:0016787	hydrolase activity	Catalysis of the hydrolysis of various bonds, e.g. C-O, C-N, C-C, phosphoric anhydride bonds, etc. Hydrolase is the systematic name for any enzyme of EC class 3. [ISBN:0198506732]
ENST00000457261	4.78997e-13	1.01236e-10	2.33071	10.2852	0.322316	3.94676	1.85387	0.0252283	0.442266	0.157516	ENSG00000235715	PSMB8	proteasome subunit beta 8	GO:0004175	endopeptidase activity	Catalysis of the hydrolysis of internal, alpha-peptide bonds in a polypeptide chain. [http://merops.sanger.ac.uk/about/glossary.htm#ENDOPEPTIDASE]
ENST00000370473	6.35644e-30	3.30131e-27	2.32817	10.2591	0.204881	8.00555	1.60356	0.000656657	0.188237	0.039012	ENSG00000117228	GBP1	guanylate binding protein 1	GO:0000166	nucleotide binding	Interacting selectively and non-covalently with a nucleotide, any compound consisting of a nucleoside that is esterified with (ortho)phosphate or an oligophosphate at any hydroxyl group on the ribose or deoxyribose. [GOC:mah, ISBN:0198547684]
ENST00000471652	1.08134e-05	0.000958298	2.32684	10.2455	0.528798	2.66506	2.57093	0.457456	0.800866	0.426577	ENSG00000105939	ZC3HAV1	zinc finger CCCH-type containing, antiviral 1	GO:0003723	RNA binding	Interacting selectively and non-covalently with an RNA molecule or a portion thereof. [GOC:mah]
ENST00000513189	1.00904e-13	2.22379e-11	2.32627	10.2396	0.312682	3.31925	1.73497	0.181564	0.158195	0.258401	ENSG00000164342	TLR3	toll like receptor 3	GO:0036020	endolysosome membrane	The lipid bilayer surrounding an endolysosome. An endolysosome is a transient hybrid organelle formed by fusion of a late endosome with a lysosome. [GOC:pde]
ENST00000559646	4.44128e-06	0.000436301	2.32277	10.2039	0.506097	1.66583	2.63457	0.331245	0.377075	0.821358	ENSG00000137869	CYP19A1	cytochrome P450 family 19 subfamily A member 1	GO:0016021	integral component of membrane	The component of a membrane consisting of the gene products and protein complexes having at least some part of their peptide sequence embedded in the hydrophobic region of the membrane. [GOC:dos, GOC:go_curators]
ENST00000373927	1.73891e-07	2.23187e-05	2.31958	10.1714	0.443914	2.90334	2.06631	0.526193	0.19375	0.360575	ENSG00000130775	THEMIS2	thymocyte selection associated family member 2	GO:0002376	immune system process	Any process involved in the development or functioning of the immune system, an organismal system for calibrated responses to potential internal or invasive threats. [GO_REF:0000022, GOC:add, GOC:mtg_15nov05]
ENST00000490960	8.73987e-17	2.48116e-14	2.3164	10.1391	0.278388	4.2543	1.65965	0.223293	0.00904883	0.125458	ENSG00000225691	HLA-C
ENST00000409512	8.63107e-06	0.00078462	2.3109	10.0835	0.519431	1.53762	3.55969	0.326141	0.537602	0.888	ENSG00000115919	KYNU	kynureninase	GO:0003824	catalytic activity	Catalysis of a biochemical reaction at physiological temperatures. In biologically catalyzed reactions, the reactants are known as substrates, and the catalysts are naturally occurring macromolecular substances known as enzymes. Enzymes possess specific binding sites for substrates, and are usually composed wholly or largely of protein, but RNA that has catalytic activity (ribozyme) is often also…
ENST00000525374	4.21144e-05	0.0032027	2.30074	9.98162	0.561765	2.82596	2.77	0.387005	1.03311	0.381041	ENSG00000204397	CARD16	caspase recruitment domain family member 16	GO:0004869	cysteine-type endopeptidase inhibitor activity	Stops, prevents or reduces the activity of a cysteine-type endopeptidase, any enzyme that hydrolyzes peptide bonds in polypeptides by a mechanism in which the sulfhydryl group of a cysteine residue at the active center acts as a nucleophile. [GOC:dph, GOC:tb]
ENST00000506423	2.91015e-06	0.000300008	2.29932	9.96743	0.491617	1.93242	2.36029	0.384325	0.703268	0.694978	ENSG00000163644	PPM1K	protein phosphatase, Mg2+/Mn2+ dependent 1K	GO:0003824	catalytic activity	Catalysis of a biochemical reaction at physiological temperatures. In biologically catalyzed reactions, the reactants are known as substrates, and the catalysts are naturally occurring macromolecular substances known as enzymes. Enzymes possess specific binding sites for substrates, and are usually composed wholly or largely of protein, but RNA that has catalytic activity (ribozyme) is often also…
ENST00000361232	2.01346e-05	0.00167992	2.28279	9.80401	0.53544	3.24323	2.74923	0.477449	0.812684	0.275413	ENSG00000111801	BTN3A3	butyrophilin subfamily 3 member A3	GO:0005886	plasma membrane	The membrane surrounding a cell that separates the cell from its external environment. It consists of a phospholipid bilayer and associated proteins. [ISBN:0716731363]
ENST00000525750	2.83693e-05	0.00225735	2.282	9.79622	0.545127	1.45017	1.97425	0.401406	0.261433	0.935828	ENSG00000185507	IRF7
ENST00000559220	3.85495e-49	3.538e-46	2.27987	9.77543	0.154727	8.42034	1.48823	0.00314963	0.104583	0.0406083	ENSG00000166710	B2M	beta-2-microglobulin
ENST00000439531	7.73513e-10	1.28277e-07	2.27731	9.75044	0.370279	2.62087	1.9175	0.105049	0.511928	0.439846	ENSG00000234518	PTGES3P1
ENST00000619718	4.23348e-20	1.5087e-17	2.27404	9.71856	0.247664	7.77763	1.67115	0.0432391	0.232779	0.0387309	ENSG00000278032	LY6E	lymphocyte antigen 6 complex, locus E	GO:0007166	cell surface receptor signaling pathway	A series of molecular signals initiated by activation of a receptor on the surface of a cell. The pathway begins with binding of an extracellular ligand to a cell surface receptor, or for receptors that signal in the absence of a ligand, by ligand-withdrawal or the activity of a constitutively active receptor. The pathway ends with regulation of a downstream cellular process, e.g. transcription. …
ENST00000483728	3.3837e-06	0.000341064	2.27035	9.68275	0.488663	3.32089	2.34948	0.36468	0.709882	0.258045	ENSG00000185404	SP140L	SP140 nuclear body protein like	GO:0003677	DNA binding	Any molecular function by which a gene product interacts selectively and non-covalently with DNA (deoxyribonucleic acid). [GOC:dph, GOC:jl, GOC:tb, GOC:vw]
ENST00000296932	0.000796358	0.0396098	2.27028	9.6821	0.676875	2.68294	3.65116	0.928896	1.13282	0.421303	ENSG00000112414	ADGRG6	adhesion G protein-coupled receptor G6	GO:0004871	signal transducer activity	Conveys a signal across a cell to trigger a change in cell function or state. A signal is a physical entity or change in state that is used to transfer information in order to trigger a response. [GOC:go_curators]
ENST00000448787	1.2834e-24	5.51189e-22	2.26908	9.67048	0.221543	6.47595	1.55828	0.0165583	0.204307	0.0453462	ENSG00000188313	PLSCR1	phospholipid scramblase 1	GO:0070062	extracellular exosome	A membrane-bounded vesicle that is released into the extracellular region by fusion of the limiting endosomal membrane of a multivesicular body with the plasma membrane. Extracellular exosomes, also simply called exosomes, have a diameter of about 40-100 nm. [GOC:BHF, GOC:mah, GOC:vesicles, PMID:15908444, PMID:17641064, PMID:19442504, PMID:19498381, PMID:22418571, PMID:24009894]
ENST00000474381	1.93497e-15	4.87366e-13	2.26589	9.63971	0.285181	4.22413	1.6947	0.02615	0.339827	0.128196	ENSG00000234745	HLA-B	major histocompatibility complex, class I, B	GO:0071556	integral component of lumenal side of endoplasmic reticulum membrane	The component of the endoplasmic reticulum membrane consisting of the gene products that penetrate only the lumenal side of the membrane. [GOC:dos, GOC:mah]
ENST00000463022	5.38103e-05	0.00396174	2.24488	9.43925	0.555879	1.2051	1.64497	0.30974	0.0208309	1.08076	ENSG00000135899	SP110	SP110 nuclear body protein	GO:0003677	DNA binding	Any molecular function by which a gene product interacts selectively and non-covalently with DNA (deoxyribonucleic acid). [GOC:dph, GOC:jl, GOC:tb, GOC:vw]
ENST00000561217	1.49137e-07	1.92522e-05	2.24101	9.40284	0.426565	2.76942	1.92692	0.422254	0.225185	0.396556	ENSG00000185215	TNFAIP2	TNF alpha induced protein 2	GO:0000149	SNARE binding	Interacting selectively and non-covalently with a SNARE (soluble N-ethylmaleimide-sensitive factor attached protein receptor) protein. [PMID:12642621]
ENST00000342386	0.000619869	0.0319954	2.2365	9.36052	0.653419	2.77609	2.89666	1.5266	0.126802	0.3947	ENSG00000120539	MASTL	microtubule associated serine/threonine kinase like	GO:0000166	nucleotide binding	Interacting selectively and non-covalently with a nucleotide, any compound consisting of a nucleoside that is esterified with (ortho)phosphate or an oligophosphate at any hydroxyl group on the ribose or deoxyribose. [GOC:mah, ISBN:0198547684]
ENST00000508487	1.20574e-06	0.000133746	2.23499	9.3464	0.460378	1.82489	1.80183	0.209714	0.329606	0.74405	ENSG00000081041	CXCL2	C-X-C motif chemokine ligand 2	GO:0005615	extracellular space	That part of a multicellular organism outside the cells proper, usually taken to be outside the plasma membranes, and occupied by fluid. [ISBN:0198547684]
ENST00000464164	0.000600267	0.0312242	2.23224	9.32073	0.650516	1.92839	3.05223	1.08567	0.818604	0.696773	ENSG00000153558	FBXL2
ENST00000418205	1.0694e-67	1.83712e-64	2.2293	9.2934	0.128231	6.12906	1.39967	0.00149623	0.0724976	0.0501009	ENSG00000227816	TAP1	transporter 1, ATP binding cassette subfamily B member	GO:0042825	TAP complex	A heterodimer composed of the subunits TAP1 and TAP2 (transporter associated with antigen presentation). Functions in the transport of antigenic peptides from the cytosol to the lumen of the endoplasmic reticulum. [GOC:jl, PMID:10618487, PMID:10631934]
ENST00000414467	1.0694e-67	1.83712e-64	2.2293	9.2934	0.128231	6.12906	1.39967	0.00149623	0.0724976	0.0501009	ENSG00000226173	TAP1	transporter 1, ATP binding cassette subfamily B member	GO:0042825	TAP complex	A heterodimer composed of the subunits TAP1 and TAP2 (transporter associated with antigen presentation). Functions in the transport of antigenic peptides from the cytosol to the lumen of the endoplasmic reticulum. [GOC:jl, PMID:10618487, PMID:10631934]
ENST00000424897	1.0694e-67	1.83712e-64	2.2293	9.2934	0.128231	6.12906	1.39967	0.00149623	0.0724976	0.0501009	ENSG00000230705	TAP1	transporter 1, ATP binding cassette subfamily B member	GO:0042825	TAP complex	A heterodimer composed of the subunits TAP1 and TAP2 (transporter associated with antigen presentation). Functions in the transport of antigenic peptides from the cytosol to the lumen of the endoplasmic reticulum. [GOC:jl, PMID:10618487, PMID:10631934]
ENST00000440894	1.0694e-67	1.83712e-64	2.2293	9.2934	0.128231	6.12906	1.39967	0.00149623	0.0724976	0.0501009	ENSG00000232367	TAP1	transporter 1, ATP binding cassette subfamily B member	GO:0042825	TAP complex	A heterodimer composed of the subunits TAP1 and TAP2 (transporter associated with antigen presentation). Functions in the transport of antigenic peptides from the cytosol to the lumen of the endoplasmic reticulum. [GOC:jl, PMID:10618487, PMID:10631934]
ENST00000354258	1.0694e-67	1.83712e-64	2.2293	9.2934	0.128231	6.12906	1.39967	0.00149623	0.0724976	0.0501009	ENSG00000168394	TAP1	transporter 1, ATP binding cassette subfamily B member	GO:0042825	TAP complex	A heterodimer composed of the subunits TAP1 and TAP2 (transporter associated with antigen presentation). Functions in the transport of antigenic peptides from the cytosol to the lumen of the endoplasmic reticulum. [GOC:jl, PMID:10618487, PMID:10631934]
ENST00000383235	1.0694e-67	1.83712e-64	2.2293	9.2934	0.128231	6.12906	1.39967	0.00149623	0.0724976	0.0501009	ENSG00000206297	TAP1	transporter 1, ATP binding cassette subfamily B member	GO:0042825	TAP complex	A heterodimer composed of the subunits TAP1 and TAP2 (transporter associated with antigen presentation). Functions in the transport of antigenic peptides from the cytosol to the lumen of the endoplasmic reticulum. [GOC:jl, PMID:10618487, PMID:10631934]
ENST00000492360	0.000174533	0.0108674	2.22542	9.25733	0.592925	1.43281	2.56403	0.636465	0.666269	0.945554	ENSG00000122068	FYTTD1
ENST00000559720	1.19771e-67	2.00611e-64	2.22426	9.24667	0.127988	5.53785	1.37091	0.0105954	0.055285	0.0631192	ENSG00000166710	B2M	beta-2-microglobulin
ENST00000520991	0.000215317	0.0130906	2.22131	9.21943	0.600301	2.20752	3.00626	0.655085	0.966541	0.581259	ENSG00000182372	CLN8	microRNA 3674	GO:0016021	integral component of membrane	The component of a membrane consisting of the gene products and protein complexes having at least some part of their peptide sequence embedded in the hydrophobic region of the membrane. [GOC:dos, GOC:go_curators]
ENST00000510590	7.39365e-31	3.96288e-28	2.21966	9.2042	0.192181	4.90281	1.46339	0.0271316	0.139069	0.0846557	ENSG00000181381	DDX60L	DEAD-box helicase 60-like	GO:0000166	nucleotide binding	Interacting selectively and non-covalently with a nucleotide, any compound consisting of a nucleoside that is esterified with (ortho)phosphate or an oligophosphate at any hydroxyl group on the ribose or deoxyribose. [GOC:mah, ISBN:0198547684]
ENST00000465238	0.000723238	0.0364054	2.20818	9.09912	0.653188	1.52612	2.74994	1.02577	0.617451	0.894173	ENSG00000114270	COL7A1
ENST00000481514	1.55213e-08	2.23153e-06	2.20725	9.09068	0.39027	3.18985	1.68634	0.39747	0.0498282	0.287928	ENSG00000168961	LGALS9	galectin 9	GO:0070062	extracellular exosome	A membrane-bounded vesicle that is released into the extracellular region by fusion of the limiting endosomal membrane of a multivesicular body with the plasma membrane. Extracellular exosomes, also simply called exosomes, have a diameter of about 40-100 nm. [GOC:BHF, GOC:mah, GOC:vesicles, PMID:15908444, PMID:17641064, PMID:19442504, PMID:19498381, PMID:22418571, PMID:24009894]
ENST00000008180	4.69548e-05	0.00352677	2.19881	9.01424	0.540209	1.93594	2.22656	0.619798	0.30823	0.693416	ENSG00000008517	IL32	interleukin 32	GO:0016020	membrane	A lipid bilayer along with all the proteins and protein complexes embedded in it an attached to it. [GOC:dos, GOC:mah, ISBN:0815316194]
ENST00000478267	6.68866e-05	0.00473207	2.19855	9.01191	0.551415	2.96301	2.50033	0.399276	0.96899	0.344979	ENSG00000188313	PLSCR1	phospholipid scramblase 1	GO:0070062	extracellular exosome	A membrane-bounded vesicle that is released into the extracellular region by fusion of the limiting endosomal membrane of a multivesicular body with the plasma membrane. Extracellular exosomes, also simply called exosomes, have a diameter of about 40-100 nm. [GOC:BHF, GOC:mah, GOC:vesicles, PMID:15908444, PMID:17641064, PMID:19442504, PMID:19498381, PMID:22418571, PMID:24009894]
ENST00000429814	4.47313e-49	4.04988e-46	2.19593	8.98834	0.149132	5.34848	1.35343	0.0313004	0.0546173	0.0687813	ENSG00000258659	TRIM34	tripartite motif containing 34	GO:0003674	molecular_function	Elemental activities, such as catalysis or binding, describing the actions of a gene product at the molecular level. A given gene product may exhibit one or more molecular functions. [GOC:go_curators]
ENST00000454728	1.94224e-06	0.000207869	2.19035	8.93832	0.46022	2.57365	2.11365	0.160443	0.79267	0.4544	ENSG00000128335	APOL2	apolipoprotein L2	GO:0016021	integral component of membrane	The component of a membrane consisting of the gene products and protein complexes having at least some part of their peptide sequence embedded in the hydrophobic region of the membrane. [GOC:dos, GOC:go_curators]
ENST00000513546	4.99377e-06	0.000484186	2.18606	8.90011	0.47887	2.02089	1.84852	0.375368	0.259073	0.656554	ENSG00000163644	PPM1K	protein phosphatase, Mg2+/Mn2+ dependent 1K	GO:0003824	catalytic activity	Catalysis of a biochemical reaction at physiological temperatures. In biologically catalyzed reactions, the reactants are known as substrates, and the catalysts are naturally occurring macromolecular substances known as enzymes. Enzymes possess specific binding sites for substrates, and are usually composed wholly or largely of protein, but RNA that has catalytic activity (ribozyme) is often also…
ENST00000479889	7.03779e-20	2.43051e-17	2.18395	8.88129	0.239282	4.11103	1.39304	0.118416	0.0276037	0.139236	ENSG00000117228	GBP1	guanylate binding protein 1	GO:0000166	nucleotide binding	Interacting selectively and non-covalently with a nucleotide, any compound consisting of a nucleoside that is esterified with (ortho)phosphate or an oligophosphate at any hydroxyl group on the ribose or deoxyribose. [GOC:mah, ISBN:0198547684]
ENST00000541505	6.23914e-08	8.41067e-06	2.1825	8.86843	0.403284	3.32805	1.65109	0.475374	-0.0813416	0.256499	ENSG00000110446	SLC15A3	solute carrier family 15 member 3	GO:0005215	transporter activity	Enables the directed movement of substances (such as macromolecules, small molecules, ions) into, out of or within a cell, or between cells. [GOC:ai, GOC:dgf]
ENST00000628703	0.000205781	0.012603	2.17154	8.77177	0.585035	4.18395	2.61191	1.28715	0.253045	0.131977	ENSG00000278718	GSDMD	gasdermin D	GO:0005654	nucleoplasm	That part of the nuclear content other than the chromosomes or the nucleolus. [GOC:ma, ISBN:0124325653]
ENST00000263549	0.000119316	0.00783721	2.17029	8.7608	0.564073	2.72117	2.26384	1.0216	-0.0393366	0.410208	ENSG00000059378	PARP12	poly(ADP-ribose) polymerase family member 12	GO:0046872	metal ion binding	Interacting selectively and non-covalently with any metal ion. [GOC:ai]
ENST00000560275	3.03178e-05	0.00240098	2.16768	8.73801	0.519695	4.07323	2.34405	0.904501	0.310872	0.143203	ENSG00000213928	IRF9	interferon regulatory factor 9	GO:0000975	regulatory region DNA binding	Interacting selectively and non-covalently with a DNA region that regulates a DNA-based process. Such processes include transcription, DNA replication, and DNA repair. [GOC:txnOH]
ENST00000477816	6.67656e-07	7.7659e-05	2.16454	8.7106	0.435474	2.33081	1.77713	0.317708	0.290555	0.53566	ENSG00000177409	SAMD9L	sterile alpha motif domain containing 9 like	GO:0034058	endosomal vesicle fusion	The homotypic fusion of endocytic vesicles to form or add to an early endosome. [PMID:11964142, PMID:9422733]
ENST00000517503	0.000578721	0.0302915	2.15819	8.65549	0.627127	1.57842	3.07959	0.635225	1.13457	0.866347	ENSG00000160932	LY6E	lymphocyte antigen 6 complex, locus E	GO:0007166	cell surface receptor signaling pathway	A series of molecular signals initiated by activation of a receptor on the surface of a cell. The pathway begins with binding of an extracellular ligand to a cell surface receptor, or for receptors that signal in the absence of a ligand, by ligand-withdrawal or the activity of a constitutively active receptor. The pathway ends with regulation of a downstream cellular process, e.g. transcription. …
ENST00000477522	1.04694e-11	1.97586e-09	2.14577	8.54866	0.31556	6.75376	1.45932	0.405455	-0.135326	0.0426463	ENSG00000138496	PARP9	poly(ADP-ribose) polymerase family member 9	GO:0003950	NAD+ ADP-ribosyltransferase activity	Catalysis of the reaction: NAD+ + (ADP-D-ribosyl)(n)-acceptor = nicotinamide + (ADP-D-ribosyl)(n+1)-acceptor. [EC:2.4.2.30]
ENST00000596238	0.000797376	0.039631	2.14183	8.51502	0.638647	1.23486	2.25652	0.773137	0.406385	1.06228	ENSG00000125730	C3	complement C3	GO:0072562	blood microparticle	A phospholipid microvesicle that is derived from any of several cell types, such as platelets, blood cells, endothelial cells, or others, and contains membrane receptors as well as other proteins characteristic of the parental cell. Microparticles are heterogeneous in size, and are characterized as microvesicles free of nucleic acids. [GOC:BHF, GOC:mah, PMID:16373184]
ENST00000493347	0.00104232	0.0490061	2.13866	8.4881	0.652261	2.03234	3.29907	1.09478	0.819719	0.651708	ENSG00000011485	PPP5C
ENST00000495131	5.90278e-19	1.9386e-16	2.13618	8.46705	0.240187	3.7252	1.36381	0.0730438	0.097531	0.186559	ENSG00000117228	GBP1	guanylate binding protein 1	GO:0000166	nucleotide binding	Interacting selectively and non-covalently with a nucleotide, any compound consisting of a nucleoside that is esterified with (ortho)phosphate or an oligophosphate at any hydroxyl group on the ribose or deoxyribose. [GOC:mah, ISBN:0198547684]
ENST00000513398	0.000301735	0.0175135	2.13539	8.46039	0.590899	2.51907	2.60024	0.0992119	1.47202	0.471714	ENSG00000248746	ACTN3	actinin alpha 3 (gene/pseudogene)	GO:0003779	actin binding	Interacting selectively and non-covalently with monomeric or multimeric forms of actin, including actin filaments. [GOC:clt]
ENST00000258382	9.18519e-42	6.4103e-39	2.12527	8.37515	0.156972	6.34663	1.29565	0.020991	0.0898902	0.0469198	ENSG00000135899	SP110	SP110 nuclear body protein	GO:0003677	DNA binding	Any molecular function by which a gene product interacts selectively and non-covalently with DNA (deoxyribonucleic acid). [GOC:dph, GOC:jl, GOC:tb, GOC:vw]
ENST00000437805	2.59927e-06	0.000271255	2.1241	8.3654	0.451919	5.00387	1.61724	0.838479	-0.424069	0.080561	ENSG00000177409	SAMD9L	sterile alpha motif domain containing 9 like	GO:0034058	endosomal vesicle fusion	The homotypic fusion of endocytic vesicles to form or add to an early endosome. [PMID:11964142, PMID:9422733]
ENST00000427888	5.00388e-10	8.44458e-08	2.12225	8.34994	0.341254	4.39153	1.68885	0.350728	0.173317	0.114055	ENSG00000239754	CFB	complement factor B	GO:0072562	blood microparticle	A phospholipid microvesicle that is derived from any of several cell types, such as platelets, blood cells, endothelial cells, or others, and contains membrane receptors as well as other proteins characteristic of the parental cell. Microparticles are heterogeneous in size, and are characterized as microvesicles free of nucleic acids. [GOC:BHF, GOC:mah, PMID:16373184]
ENST00000433503	5.00388e-10	8.44458e-08	2.12225	8.34994	0.341254	4.39153	1.68885	0.350728	0.173317	0.114055	ENSG00000241534	CFB	complement factor B	GO:0072562	blood microparticle	A phospholipid microvesicle that is derived from any of several cell types, such as platelets, blood cells, endothelial cells, or others, and contains membrane receptors as well as other proteins characteristic of the parental cell. Microparticles are heterogeneous in size, and are characterized as microvesicles free of nucleic acids. [GOC:BHF, GOC:mah, PMID:16373184]
ENST00000419411	5.00388e-10	8.44458e-08	2.12225	8.34994	0.341254	4.39153	1.68885	0.350728	0.173317	0.114055	ENSG00000242335	CFB	complement factor B	GO:0072562	blood microparticle	A phospholipid microvesicle that is derived from any of several cell types, such as platelets, blood cells, endothelial cells, or others, and contains membrane receptors as well as other proteins characteristic of the parental cell. Microparticles are heterogeneous in size, and are characterized as microvesicles free of nucleic acids. [GOC:BHF, GOC:mah, PMID:16373184]
ENST00000436692	5.00388e-10	8.44458e-08	2.12225	8.34994	0.341254	4.39153	1.68885	0.350728	0.173317	0.114055	ENSG00000243570	CFB	complement factor B	GO:0072562	blood microparticle	A phospholipid microvesicle that is derived from any of several cell types, such as platelets, blood cells, endothelial cells, or others, and contains membrane receptors as well as other proteins characteristic of the parental cell. Microparticles are heterogeneous in size, and are characterized as microvesicles free of nucleic acids. [GOC:BHF, GOC:mah, PMID:16373184]
ENST00000561424	3.89929e-46	3.11006e-43	2.12124	8.34148	0.148757	10.004	1.27932	0.0001118	0.0994676	0.0635605	ENSG00000166710	B2M	beta-2-microglobulin
ENST00000531688	3.95181e-09	6.10054e-07	2.11441	8.28466	0.359214	3.78792	1.70146	0.184678	0.395978	0.177818	ENSG00000142089	IFITM3	interferon induced transmembrane protein 3	GO:0002376	immune system process	Any process involved in the development or functioning of the immune system, an organismal system for calibrated responses to potential internal or invasive threats. [GO_REF:0000022, GOC:add, GOC:mtg_15nov05]
ENST00000546373	0.00021069	0.0128325	2.11365	8.27843	0.570357	2.70182	2.76093	0.730309	0.733573	0.415795	ENSG00000135678	CPM	carboxypeptidase M	GO:0070062	extracellular exosome	A membrane-bounded vesicle that is released into the extracellular region by fusion of the limiting endosomal membrane of a multivesicular body with the plasma membrane. Extracellular exosomes, also simply called exosomes, have a diameter of about 40-100 nm. [GOC:BHF, GOC:mah, GOC:vesicles, PMID:15908444, PMID:17641064, PMID:19442504, PMID:19498381, PMID:22418571, PMID:24009894]
ENST00000349264	2.93961e-42	2.09519e-39	2.1085	8.23591	0.15478	9.74158	1.272	0.000199235	0.107607	0.0573246	ENSG00000166710	B2M	beta-2-microglobulin
ENST00000550738	1.1733e-10	2.06322e-08	2.09566	8.1308	0.325274	2.95469	1.32179	0.128965	0.0481269	0.34715	ENSG00000250517	LDHAL6CP
ENST00000519615	8.49498e-08	1.13376e-05	2.09458	8.12207	0.391052	2.40622	1.46663	0.178903	0.0693207	0.509243	ENSG00000160932	LY6E	lymphocyte antigen 6 complex, locus E	GO:0007166	cell surface receptor signaling pathway	A series of molecular signals initiated by activation of a receptor on the surface of a cell. The pathway begins with binding of an extracellular ligand to a cell surface receptor, or for receptors that signal in the absence of a ligand, by ligand-withdrawal or the activity of a constitutively active receptor. The pathway ends with regulation of a downstream cellular process, e.g. transcription. …
ENST00000243346	9.27837e-40	6.21632e-37	2.09134	8.09573	0.158485	5.68489	1.25899	0.00555181	0.107477	0.0591676	ENSG00000123609	NMI	N-myc and STAT interactor	GO:0003712	transcription cofactor activity	Interacting selectively and non-covalently with a regulatory transcription factor and also with the basal transcription machinery in order to modulate transcription. Cofactors generally do not bind the template nucleic acid, but rather mediate protein-protein interactions between regulatory transcription factors and the basal transcription machinery. [GOC:txnOH, PMID:10213677, PMID:16858867]
ENST00000459831	1.02417e-11	1.93835e-09	2.09014	8.08608	0.307236	3.0853	1.42113	0.111187	0.154831	0.313585	ENSG00000117228	GBP1	guanylate binding protein 1	GO:0000166	nucleotide binding	Interacting selectively and non-covalently with a nucleotide, any compound consisting of a nucleoside that is esterified with (ortho)phosphate or an oligophosphate at any hydroxyl group on the ribose or deoxyribose. [GOC:mah, ISBN:0198547684]
ENST00000472581	2.49556e-05	0.00201929	2.0894	8.08009	0.495683	1.94927	2.18715	0.315974	0.789683	0.687525	ENSG00000243649	CFB
ENST00000496870	6.31514e-06	0.000600144	2.08362	8.03352	0.461432	1.78664	1.99723	0.196011	0.700793	0.762129	ENSG00000185404	SP140L	SP140 nuclear body protein like	GO:0003677	DNA binding	Any molecular function by which a gene product interacts selectively and non-covalently with DNA (deoxyribonucleic acid). [GOC:dph, GOC:jl, GOC:tb, GOC:vw]
ENST00000621877	2.46883e-05	0.00200515	2.07904	7.99678	0.49294	1.83567	1.78655	0.354437	0.160163	0.739018	ENSG00000273936	TNFRSF14	TNF receptor superfamily member 14	GO:0016021	integral component of membrane	The component of a membrane consisting of the gene products and protein complexes having at least some part of their peptide sequence embedded in the hydrophobic region of the membrane. [GOC:dos, GOC:go_curators]
ENST00000355716	2.46883e-05	0.00200515	2.07904	7.99678	0.49294	1.83567	1.78655	0.354437	0.160163	0.739018	ENSG00000157873	TNFRSF14	TNF receptor superfamily member 14	GO:0016021	integral component of membrane	The component of a membrane consisting of the gene products and protein complexes having at least some part of their peptide sequence embedded in the hydrophobic region of the membrane. [GOC:dos, GOC:go_curators]
ENST00000489597	3.62902e-12	7.15109e-10	2.0742	7.95814	0.298406	3.25683	1.27441	0.12841	0.0241247	0.272297	ENSG00000135899	SP110	SP110 nuclear body protein	GO:0003677	DNA binding	Any molecular function by which a gene product interacts selectively and non-covalently with DNA (deoxyribonucleic acid). [GOC:dph, GOC:jl, GOC:tb, GOC:vw]
ENST00000462315	4.11134e-45	3.2406e-42	2.07285	7.94741	0.147069	5.97616	1.22468	0.0057041	0.0916274	0.0527927	ENSG00000138496	PARP9	poly(ADP-ribose) polymerase family member 9	GO:0003950	NAD+ ADP-ribosyltransferase activity	Catalysis of the reaction: NAD+ + (ADP-D-ribosyl)(n)-acceptor = nicotinamide + (ADP-D-ribosyl)(n+1)-acceptor. [EC:2.4.2.30]
ENST00000451794	0.000481035	0.025907	2.07277	7.94682	0.59373	1.8785	2.03502	0.867059	-0.0408718	0.719261	ENSG00000163121	NEURL3	neuralized E3 ubiquitin protein ligase 3	GO:0008270	zinc ion binding	Interacting selectively and non-covalently with zinc (Zn) ions. [GOC:ai]
ENST00000263686	0.000975505	0.0465673	2.06521	7.88693	0.626295	1.76105	2.75663	0.990703	0.311314	0.774404	ENSG00000174175	SELP	selectin P	GO:0031092	platelet alpha granule membrane	The lipid bilayer surrounding the platelet alpha granule. [GOC:mah, PMID:8467233]
ENST00000420182	5.56913e-05	0.00406893	2.06358	7.87409	0.512008	1.35821	1.56037	0.191399	0.291904	0.988287	ENSG00000239836	PSMB9	proteasome subunit beta 9	GO:0005839	proteasome core complex	A multisubunit barrel shaped endoprotease complex, which is the core of the proteasome complex. [GOC:rb, PMID:10806206]
ENST00000451862	5.56913e-05	0.00406893	2.06358	7.87409	0.512008	1.35821	1.56037	0.191399	0.291904	0.988287	ENSG00000243067	PSMB9	proteasome subunit beta 9	GO:0004175	endopeptidase activity	Catalysis of the hydrolysis of internal, alpha-peptide bonds in a polypeptide chain. [http://merops.sanger.ac.uk/about/glossary.htm#ENDOPEPTIDASE]
ENST00000395330	5.56913e-05	0.00406893	2.06358	7.87409	0.512008	1.35821	1.56037	0.191399	0.291904	0.988287	ENSG00000240065	PSMB9	proteasome subunit beta 9	GO:0004175	endopeptidase activity	Catalysis of the hydrolysis of internal, alpha-peptide bonds in a polypeptide chain. [http://merops.sanger.ac.uk/about/glossary.htm#ENDOPEPTIDASE]
ENST00000399607	5.56913e-05	0.00406893	2.06358	7.87409	0.512008	1.35821	1.56037	0.191399	0.291904	0.988287	ENSG00000243594	PSMB9	proteasome subunit beta 9	GO:0004175	endopeptidase activity	Catalysis of the hydrolysis of internal, alpha-peptide bonds in a polypeptide chain. [http://merops.sanger.ac.uk/about/glossary.htm#ENDOPEPTIDASE]
ENST00000399371	5.56913e-05	0.00406893	2.06358	7.87409	0.512008	1.35821	1.56037	0.191399	0.291904	0.988287	ENSG00000240118	PSMB9	proteasome subunit beta 9	GO:0004175	endopeptidase activity	Catalysis of the hydrolysis of internal, alpha-peptide bonds in a polypeptide chain. [http://merops.sanger.ac.uk/about/glossary.htm#ENDOPEPTIDASE]
ENST00000494196	6.08449e-05	0.00434131	2.05889	7.83723	0.513501	1.13845	1.21413	0.0634565	0.0324327	1.12312	ENSG00000227816	TAP1	transporter 1, ATP binding cassette subfamily B member	GO:0042825	TAP complex	A heterodimer composed of the subunits TAP1 and TAP2 (transporter associated with antigen presentation). Functions in the transport of antigenic peptides from the cytosol to the lumen of the endoplasmic reticulum. [GOC:jl, PMID:10618487, PMID:10631934]
ENST00000486849	6.08449e-05	0.00434131	2.05889	7.83723	0.513501	1.13845	1.21413	0.0634565	0.0324327	1.12312	ENSG00000226173	TAP1	transporter 1, ATP binding cassette subfamily B member	GO:0042825	TAP complex	A heterodimer composed of the subunits TAP1 and TAP2 (transporter associated with antigen presentation). Functions in the transport of antigenic peptides from the cytosol to the lumen of the endoplasmic reticulum. [GOC:jl, PMID:10618487, PMID:10631934]
ENST00000481178	6.08449e-05	0.00434131	2.05889	7.83723	0.513501	1.13845	1.21413	0.0634565	0.0324327	1.12312	ENSG00000230705	TAP1	transporter 1, ATP binding cassette subfamily B member	GO:0042825	TAP complex	A heterodimer composed of the subunits TAP1 and TAP2 (transporter associated with antigen presentation). Functions in the transport of antigenic peptides from the cytosol to the lumen of the endoplasmic reticulum. [GOC:jl, PMID:10618487, PMID:10631934]
ENST00000468609	6.08449e-05	0.00434131	2.05889	7.83723	0.513501	1.13845	1.21413	0.0634565	0.0324327	1.12312	ENSG00000232367	TAP1	transporter 1, ATP binding cassette subfamily B member	GO:0042825	TAP complex	A heterodimer composed of the subunits TAP1 and TAP2 (transporter associated with antigen presentation). Functions in the transport of antigenic peptides from the cytosol to the lumen of the endoplasmic reticulum. [GOC:jl, PMID:10618487, PMID:10631934]
ENST00000487296	6.08449e-05	0.00434131	2.05889	7.83723	0.513501	1.13845	1.21413	0.0634565	0.0324327	1.12312	ENSG00000168394	TAP1	transporter 1, ATP binding cassette subfamily B member	GO:0042825	TAP complex	A heterodimer composed of the subunits TAP1 and TAP2 (transporter associated with antigen presentation). Functions in the transport of antigenic peptides from the cytosol to the lumen of the endoplasmic reticulum. [GOC:jl, PMID:10618487, PMID:10631934]
ENST00000469192	6.08449e-05	0.00434131	2.05889	7.83723	0.513501	1.13845	1.21413	0.0634565	0.0324327	1.12312	ENSG00000224212	TAP1
ENST00000490601	6.08449e-05	0.00434131	2.05889	7.83723	0.513501	1.13845	1.21413	0.0634565	0.0324327	1.12312	ENSG00000206297	TAP1	transporter 1, ATP binding cassette subfamily B member	GO:0042825	TAP complex	A heterodimer composed of the subunits TAP1 and TAP2 (transporter associated with antigen presentation). Functions in the transport of antigenic peptides from the cytosol to the lumen of the endoplasmic reticulum. [GOC:jl, PMID:10618487, PMID:10631934]
ENST00000470021	6.08449e-05	0.00434131	2.05889	7.83723	0.513501	1.13845	1.21413	0.0634565	0.0324327	1.12312	ENSG00000224748	TAP1
ENST00000503467	2.98494e-05	0.00236669	2.05844	7.83378	0.493086	2.11631	1.81561	0.477024	0.301133	0.61708	ENSG00000002549	LAP3	leucine aminopeptidase 3	GO:0004177	aminopeptidase activity	Catalysis of the hydrolysis of N-terminal amino acid residues from in a polypeptide chain. [GOC:jl, ISBN:0198506732]
ENST00000468832	0.000186463	0.0115139	2.05767	7.82768	0.550666	1.72514	2.39665	0.572676	0.779047	0.791873	ENSG00000196141	SPATS2L	spermatogenesis associated serine rich 2 like
ENST00000515088	8.02272e-14	1.78573e-11	2.0532	7.79277	0.274861	3.45924	1.40045	0.110076	0.146937	0.229893	ENSG00000181381	DDX60L	DEAD-box helicase 60-like	GO:0000166	nucleotide binding	Interacting selectively and non-covalently with a nucleotide, any compound consisting of a nucleoside that is esterified with (ortho)phosphate or an oligophosphate at any hydroxyl group on the ribose or deoxyribose. [GOC:mah, ISBN:0198547684]
ENST00000427646	3.38009e-15	8.32572e-13	2.05282	7.78985	0.260642	3.38499	1.32865	0.0611702	0.16184	0.244535	ENSG00000095380	NANS	N-acetylneuraminate synthase	GO:0003824	catalytic activity	Catalysis of a biochemical reaction at physiological temperatures. In biologically catalyzed reactions, the reactants are known as substrates, and the catalysts are naturally occurring macromolecular substances known as enzymes. Enzymes possess specific binding sites for substrates, and are usually composed wholly or largely of protein, but RNA that has catalytic activity (ribozyme) is often also…
ENST00000407280	2.32403e-24	9.85477e-22	2.03338	7.63986	0.199653	4.70165	1.26802	0.0852042	0.0852382	0.0941719	ENSG00000216490	IFI30	IFI30, lysosomal thiol reductase	GO:0043202	lysosomal lumen	The volume enclosed within the lysosomal membrane. [GOC:jl, PMID:15213228]
ENST00000488253	0.000200082	0.012287	2.03033	7.61661	0.545948	1.80124	1.80605	0.586072	0.133708	0.755193	ENSG00000188313	PLSCR1	phospholipid scramblase 1	GO:0070062	extracellular exosome	A membrane-bounded vesicle that is released into the extracellular region by fusion of the limiting endosomal membrane of a multivesicular body with the plasma membrane. Extracellular exosomes, also simply called exosomes, have a diameter of about 40-100 nm. [GOC:BHF, GOC:mah, GOC:vesicles, PMID:15908444, PMID:17641064, PMID:19442504, PMID:19498381, PMID:22418571, PMID:24009894]
ENST00000455660	7.83926e-47	6.48413e-44	2.02875	7.60458	0.141167	4.89965	1.14697	0.00488626	0.0587925	0.0847905	ENSG00000230669	PSMB8	proteasome subunit beta 8	GO:0004175	endopeptidase activity	Catalysis of the hydrolysis of internal, alpha-peptide bonds in a polypeptide chain. [http://merops.sanger.ac.uk/about/glossary.htm#ENDOPEPTIDASE]
ENST00000421445	7.83926e-47	6.48413e-44	2.02875	7.60458	0.141167	4.89965	1.14697	0.00488626	0.0587925	0.0847905	ENSG00000236443	PSMB8	proteasome subunit beta 8	GO:0004175	endopeptidase activity	Catalysis of the hydrolysis of internal, alpha-peptide bonds in a polypeptide chain. [http://merops.sanger.ac.uk/about/glossary.htm#ENDOPEPTIDASE]
ENST00000429645	7.83926e-47	6.48413e-44	2.02875	7.60458	0.141167	4.89965	1.14697	0.00488626	0.0587925	0.0847905	ENSG00000226201	PSMB8	proteasome subunit beta 8	GO:0004175	endopeptidase activity	Catalysis of the hydrolysis of internal, alpha-peptide bonds in a polypeptide chain. [http://merops.sanger.ac.uk/about/glossary.htm#ENDOPEPTIDASE]
ENST00000374882	7.83926e-47	6.48413e-44	2.02875	7.60458	0.141167	4.89965	1.14697	0.00488626	0.0587925	0.0847905	ENSG00000204264	PSMB8	proteasome subunit beta 8	GO:0004175	endopeptidase activity	Catalysis of the hydrolysis of internal, alpha-peptide bonds in a polypeptide chain. [http://merops.sanger.ac.uk/about/glossary.htm#ENDOPEPTIDASE]
ENST00000383236	7.83926e-47	6.48413e-44	2.02875	7.60458	0.141167	4.89965	1.14697	0.00488626	0.0587925	0.0847905	ENSG00000206298	PSMB8	proteasome subunit beta 8	GO:0004175	endopeptidase activity	Catalysis of the hydrolysis of internal, alpha-peptide bonds in a polypeptide chain. [http://merops.sanger.ac.uk/about/glossary.htm#ENDOPEPTIDASE]
ENST00000438442	7.83926e-47	6.48413e-44	2.02875	7.60458	0.141167	4.89965	1.14697	0.00488626	0.0587925	0.0847905	ENSG00000231631	PSMB8	proteasome subunit beta 8	GO:0004175	endopeptidase activity	Catalysis of the hydrolysis of internal, alpha-peptide bonds in a polypeptide chain. [http://merops.sanger.ac.uk/about/glossary.htm#ENDOPEPTIDASE]
ENST00000490254	6.46573e-05	0.00457919	2.02698	7.59116	0.507363	1.91653	2.17987	0.392658	0.76572	0.702071	ENSG00000111801	BTN3A3	butyrophilin subfamily 3 member A3	GO:0005886	plasma membrane	The membrane surrounding a cell that separates the cell from its external environment. It consists of a phospholipid bilayer and associated proteins. [ISBN:0716731363]
ENST00000463764	5.34121e-06	0.000514892	2.02372	7.56642	0.444684	1.88297	1.89213	0.172623	0.678601	0.717224	ENSG00000168016	TRANK1	tetratricopeptide repeat and ankyrin repeat containing 1
ENST00000263464	1.36375e-17	4.06082e-15	2.01772	7.52116	0.236318	4.25545	1.30505	0.125953	0.095246	0.125355	ENSG00000023445	BIRC3	baculoviral IAP repeat containing 3	GO:0090307	mitotic spindle assembly	The aggregation, arrangement and bonding together of a set of components to form the spindle that contributes to the process of mitosis. [GOC:tb, GOC:vw]
ENST00000261488	0.000272341	0.0160196	2.01668	7.51335	0.553991	2.92924	2.29776	0.935531	0.445544	0.353798	ENSG00000120658	ENOX1	ecto-NOX disulfide-thiol exchanger 1	GO:0003676	nucleic acid binding	Interacting selectively and non-covalently with any nucleic acid. [GOC:jl]
ENST00000559195	4.96774e-05	0.00370221	2.00891	7.45521	0.495155	2.07645	1.74232	0.469982	0.29256	0.633321	ENSG00000185215	TNFAIP2	TNF alpha induced protein 2	GO:0000149	SNARE binding	Interacting selectively and non-covalently with a SNARE (soluble N-ethylmaleimide-sensitive factor attached protein receptor) protein. [PMID:12642621]
ENST00000474687	1.79127e-05	0.00150014	2.00003	7.38931	0.46627	1.51814	1.22084	0.0798542	0.0867447	0.898479	ENSG00000230669	PSMB8	proteasome subunit beta 8	GO:0004175	endopeptidase activity	Catalysis of the hydrolysis of internal, alpha-peptide bonds in a polypeptide chain. [http://merops.sanger.ac.uk/about/glossary.htm#ENDOPEPTIDASE]
ENST00000460122	1.79127e-05	0.00150014	2.00003	7.38931	0.46627	1.51814	1.22084	0.0798542	0.0867447	0.898479	ENSG00000236443	PSMB8	proteasome subunit beta 8	GO:0004175	endopeptidase activity	Catalysis of the hydrolysis of internal, alpha-peptide bonds in a polypeptide chain. [http://merops.sanger.ac.uk/about/glossary.htm#ENDOPEPTIDASE]
ENST00000488953	1.79127e-05	0.00150014	2.00003	7.38931	0.46627	1.51814	1.22084	0.0798542	0.0867447	0.898479	ENSG00000226201	PSMB8	proteasome subunit beta 8	GO:0004175	endopeptidase activity	Catalysis of the hydrolysis of internal, alpha-peptide bonds in a polypeptide chain. [http://merops.sanger.ac.uk/about/glossary.htm#ENDOPEPTIDASE]
ENST00000484003	1.79127e-05	0.00150014	2.00003	7.38931	0.46627	1.51814	1.22084	0.0798542	0.0867447	0.898479	ENSG00000204264	PSMB8	proteasome subunit beta 8	GO:0004175	endopeptidase activity	Catalysis of the hydrolysis of internal, alpha-peptide bonds in a polypeptide chain. [http://merops.sanger.ac.uk/about/glossary.htm#ENDOPEPTIDASE]
ENST00000471479	1.79127e-05	0.00150014	2.00003	7.38931	0.46627	1.51814	1.22084	0.0798542	0.0867447	0.898479	ENSG00000230034	PSMB8	proteasome subunit beta 8	GO:0004175	endopeptidase activity	Catalysis of the hydrolysis of internal, alpha-peptide bonds in a polypeptide chain. [http://merops.sanger.ac.uk/about/glossary.htm#ENDOPEPTIDASE]
ENST00000461590	1.79127e-05	0.00150014	2.00003	7.38931	0.46627	1.51814	1.22084	0.0798542	0.0867447	0.898479	ENSG00000206298	PSMB8	proteasome subunit beta 8	GO:0004175	endopeptidase activity	Catalysis of the hydrolysis of internal, alpha-peptide bonds in a polypeptide chain. [http://merops.sanger.ac.uk/about/glossary.htm#ENDOPEPTIDASE]
ENST00000498341	1.79127e-05	0.00150014	2.00003	7.38931	0.46627	1.51814	1.22084	0.0798542	0.0867447	0.898479	ENSG00000235715	PSMB8	proteasome subunit beta 8	GO:0004175	endopeptidase activity	Catalysis of the hydrolysis of internal, alpha-peptide bonds in a polypeptide chain. [http://merops.sanger.ac.uk/about/glossary.htm#ENDOPEPTIDASE]
ENST00000496351	1.79127e-05	0.00150014	2.00003	7.38931	0.46627	1.51814	1.22084	0.0798542	0.0867447	0.898479	ENSG00000231631	PSMB8	proteasome subunit beta 8	GO:0004175	endopeptidase activity	Catalysis of the hydrolysis of internal, alpha-peptide bonds in a polypeptide chain. [http://merops.sanger.ac.uk/about/glossary.htm#ENDOPEPTIDASE]
ENST00000539881	7.7799e-06	0.000719941	1.99821	7.37581	0.44691	2.69903	1.56048	0.482175	-0.0784748	0.416606	ENSG00000140853	NLRC5	NLR family CARD domain containing 5	GO:0000166	nucleotide binding	Interacting selectively and non-covalently with a nucleotide, any compound consisting of a nucleoside that is esterified with (ortho)phosphate or an oligophosphate at any hydroxyl group on the ribose or deoxyribose. [GOC:mah, ISBN:0198547684]
ENST00000409824	4.62263e-05	0.00348377	1.99676	7.36515	0.490131	4.51157	1.99603	0.975582	-0.176498	0.105445	ENSG00000067066	SP100	SP100 nuclear antigen	GO:0016605	PML body	A class of nuclear body; they react against SP100 auto-antibodies (PML, promyelocytic leukemia); cells typically contain 10-30 PML bodies per nucleus; alterations in the localization of PML bodies occurs after viral infection. [GOC:ma, PMID:10944585]
ENST00000544189	2.3581e-05	0.00194088	1.978	7.22824	0.467836	1.7192	1.43665	0.190124	0.238909	0.794792	ENSG00000140853	NLRC5	NLR family CARD domain containing 5	GO:0000166	nucleotide binding	Interacting selectively and non-covalently with a nucleotide, any compound consisting of a nucleoside that is esterified with (ortho)phosphate or an oligophosphate at any hydroxyl group on the ribose or deoxyribose. [GOC:mah, ISBN:0198547684]
ENST00000559453	0.000325377	0.0186321	1.97	7.17064	0.548102	3.96848	2.2205	0.766648	0.585224	0.154943	ENSG00000100911	PSME2	microRNA 7703
ENST00000254436	1.187e-35	7.22972e-33	1.96087	7.10549	0.157334	6.8711	1.11917	0.00171786	0.109675	0.0417413	ENSG00000132109	TRIM21	tripartite motif containing 21	GO:0031410	cytoplasmic vesicle	A vesicle found in the cytoplasm of a cell. [GOC:mah, GOC:vesicles]
ENST00000332149	6.72511e-05	0.00475284	1.96073	7.1045	0.491927	1.79879	1.52218	0.332613	0.200727	0.756354	ENSG00000184012	TMPRSS2	transmembrane protease, serine 2	GO:0070062	extracellular exosome	A membrane-bounded vesicle that is released into the extracellular region by fusion of the limiting endosomal membrane of a multivesicular body with the plasma membrane. Extracellular exosomes, also simply called exosomes, have a diameter of about 40-100 nm. [GOC:BHF, GOC:mah, GOC:vesicles, PMID:15908444, PMID:17641064, PMID:19442504, PMID:19498381, PMID:22418571, PMID:24009894]
ENST00000525554	2.52155e-05	0.00203786	1.94536	6.99617	0.461767	1.71877	1.52609	0.164527	0.406904	0.795004	ENSG00000185885	IFITM1	interferon induced transmembrane protein 1	GO:0016021	integral component of membrane	The component of a membrane consisting of the gene products and protein complexes having at least some part of their peptide sequence embedded in the hydrophobic region of the membrane. [GOC:dos, GOC:go_curators]
ENST00000487162	2.45352e-14	5.61027e-12	1.94331	6.98179	0.254883	3.4171	1.23074	0.0542763	0.207188	0.238068	ENSG00000025708	TYMP
ENST00000528974	0.000282562	0.0165049	1.93692	6.93735	0.533472	2.21615	2.16682	0.264918	1.01575	0.577964	ENSG00000137752	CASP1	caspase 1	GO:0097153	cysteine-type endopeptidase activity involved in apoptotic process	Catalysis of the hydrolysis of internal, alpha-peptide bonds in a polypeptide chain by a mechanism in which the sulfhydryl group of a cysteine residue at the active center acts as a nucleophile, and contributing to the apoptotic process. [GOC:mtg_apoptosis]
ENST00000524846	1.42306e-05	0.00122864	1.9316	6.90056	0.445042	3.05971	1.74004	0.571223	0.259097	0.320056	ENSG00000104518	GSDMD	gasdermin D
ENST00000492852	0.000123489	0.00804815	1.92938	6.88525	0.502562	1.42739	1.62749	0.187947	0.200595	0.94861	ENSG00000137869	CYP19A1	cytochrome P450 family 19 subfamily A member 1	GO:0016021	integral component of membrane	The component of a membrane consisting of the gene products and protein complexes having at least some part of their peptide sequence embedded in the hydrophobic region of the membrane. [GOC:dos, GOC:go_curators]
ENST00000483067	0.000883545	0.0429889	1.92451	6.85182	0.578766	0.973551	1.41396	0.273728	0.181462	1.23364	ENSG00000135899	SP110	SP110 nuclear body protein	GO:0003677	DNA binding	Any molecular function by which a gene product interacts selectively and non-covalently with DNA (deoxyribonucleic acid). [GOC:dph, GOC:jl, GOC:tb, GOC:vw]
ENST00000395743	1.69047e-13	3.70125e-11	1.91846	6.81048	0.260263	3.44469	1.1591	0.0721418	0.112598	0.232674	ENSG00000174808	BTC	betacellulin	GO:0016021	integral component of membrane	The component of a membrane consisting of the gene products and protein complexes having at least some part of their peptide sequence embedded in the hydrophobic region of the membrane. [GOC:dos, GOC:go_curators]
ENST00000592551	2.24861e-07	2.8265e-05	1.9062	6.72748	0.368169	2.63408	1.1474	0.174124	0.0348555	0.435844	ENSG00000130813	C19orf66	chromosome 19 open reading frame 66	GO:0003723	RNA binding	Interacting selectively and non-covalently with an RNA molecule or a portion thereof. [GOC:mah]
ENST00000464914	1.51298e-05	0.00129625	1.90588	6.72536	0.440485	2.12314	1.75692	0.258788	0.379773	0.614333	ENSG00000233841	HLA-C	major histocompatibility complex, class I, C
ENST00000525825	0.000334992	0.0191663	1.90482	6.71823	0.531092	3.7244	2.20515	1.03811	0.23115	0.186673	ENSG00000137752	CASP1	caspase 1	GO:0097153	cysteine-type endopeptidase activity involved in apoptotic process	Catalysis of the hydrolysis of internal, alpha-peptide bonds in a polypeptide chain by a mechanism in which the sulfhydryl group of a cysteine residue at the active center acts as a nucleophile, and contributing to the apoptotic process. [GOC:mtg_apoptosis]
ENST00000436627	9.65052e-05	0.0065178	1.89486	6.65163	0.48596	2.16035	1.77023	0.463155	0.301159	0.599551	ENSG00000230669	PSMB8	proteasome subunit beta 8	GO:0004175	endopeptidase activity	Catalysis of the hydrolysis of internal, alpha-peptide bonds in a polypeptide chain. [http://merops.sanger.ac.uk/about/glossary.htm#ENDOPEPTIDASE]
ENST00000452573	9.65052e-05	0.0065178	1.89486	6.65163	0.48596	2.16035	1.77023	0.463155	0.301159	0.599551	ENSG00000236443	PSMB8	proteasome subunit beta 8	GO:0004175	endopeptidase activity	Catalysis of the hydrolysis of internal, alpha-peptide bonds in a polypeptide chain. [http://merops.sanger.ac.uk/about/glossary.htm#ENDOPEPTIDASE]
ENST00000416564	9.65052e-05	0.0065178	1.89486	6.65163	0.48596	2.16035	1.77023	0.463155	0.301159	0.599551	ENSG00000226201	PSMB8	proteasome subunit beta 8	GO:0004175	endopeptidase activity	Catalysis of the hydrolysis of internal, alpha-peptide bonds in a polypeptide chain. [http://merops.sanger.ac.uk/about/glossary.htm#ENDOPEPTIDASE]
ENST00000374881	9.65052e-05	0.0065178	1.89486	6.65163	0.48596	2.16035	1.77023	0.463155	0.301159	0.599551	ENSG00000204264	PSMB8	proteasome subunit beta 8	GO:0004175	endopeptidase activity	Catalysis of the hydrolysis of internal, alpha-peptide bonds in a polypeptide chain. [http://merops.sanger.ac.uk/about/glossary.htm#ENDOPEPTIDASE]
ENST00000441960	9.65052e-05	0.0065178	1.89486	6.65163	0.48596	2.16035	1.77023	0.463155	0.301159	0.599551	ENSG00000230034	PSMB8	proteasome subunit beta 8	GO:0004175	endopeptidase activity	Catalysis of the hydrolysis of internal, alpha-peptide bonds in a polypeptide chain. [http://merops.sanger.ac.uk/about/glossary.htm#ENDOPEPTIDASE]
ENST00000383238	9.65052e-05	0.0065178	1.89486	6.65163	0.48596	2.16035	1.77023	0.463155	0.301159	0.599551	ENSG00000206298	PSMB8	proteasome subunit beta 8	GO:0004175	endopeptidase activity	Catalysis of the hydrolysis of internal, alpha-peptide bonds in a polypeptide chain. [http://merops.sanger.ac.uk/about/glossary.htm#ENDOPEPTIDASE]
ENST00000416134	9.65052e-05	0.0065178	1.89486	6.65163	0.48596	2.16035	1.77023	0.463155	0.301159	0.599551	ENSG00000235715	PSMB8	proteasome subunit beta 8	GO:0004175	endopeptidase activity	Catalysis of the hydrolysis of internal, alpha-peptide bonds in a polypeptide chain. [http://merops.sanger.ac.uk/about/glossary.htm#ENDOPEPTIDASE]
ENST00000617605	1.3444e-17	4.02109e-15	1.89359	6.64315	0.221736	8.02004	1.15985	0.00899525	0.212256	0.0390439	ENSG00000273686	B2M	beta-2-microglobulin	GO:0001948	glycoprotein binding	Interacting selectively and non-covalently with a glycoprotein, a protein that contains covalently bound glycose (monosaccharide) residues. These also include proteoglycans. [GOC:hjd, ISBN:0198506732]
ENST00000508256	3.34413e-13	7.18108e-11	1.88744	6.60242	0.259272	3.85286	1.16052	0.133297	0.113086	0.169201	ENSG00000163644	PPM1K	protein phosphatase, Mg2+/Mn2+ dependent 1K	GO:0003824	catalytic activity	Catalysis of a biochemical reaction at physiological temperatures. In biologically catalyzed reactions, the reactants are known as substrates, and the catalysts are naturally occurring macromolecular substances known as enzymes. Enzymes possess specific binding sites for substrates, and are usually composed wholly or largely of protein, but RNA that has catalytic activity (ribozyme) is often also…
ENST00000333007	2.42637e-12	4.83815e-10	1.88333	6.57537	0.26876	4.91924	1.23975	0.126494	0.19855	0.0839632	ENSG00000185215	TNFAIP2	TNF alpha induced protein 2	GO:0000149	SNARE binding	Interacting selectively and non-covalently with a SNARE (soluble N-ethylmaleimide-sensitive factor attached protein receptor) protein. [PMID:12642621]
ENST00000287156	3.77405e-89	1.09936e-85	1.87627	6.52908	0.093725	7.91301	0.963223	0.000681572	0.0328935	0.0388481	ENSG00000156587	UBE2L6	ubiquitin conjugating enzyme E2 L6	GO:0005829	cytosol	The part of the cytoplasm that does not contain organelles but which does contain other particulate matter, such as protein complexes. [GOC:hjd, GOC:jl]
ENST00000376809	0.000211214	0.0128528	1.86688	6.46808	0.503852	2.8583	8.88669	0.632903	0.509498	0.372395	ENSG00000206503	HLA-A	major histocompatibility complex, class I, A	GO:0070062	extracellular exosome	A membrane-bounded vesicle that is released into the extracellular region by fusion of the limiting endosomal membrane of a multivesicular body with the plasma membrane. Extracellular exosomes, also simply called exosomes, have a diameter of about 40-100 nm. [GOC:BHF, GOC:mah, GOC:vesicles, PMID:15908444, PMID:17641064, PMID:19442504, PMID:19498381, PMID:22418571, PMID:24009894]
ENST00000523847	0.000196124	0.012055	1.86601	6.46248	0.501083	2.23861	1.34384	0.560412	-0.0926355	0.569468	ENSG00000160932	LY6E	lymphocyte antigen 6 complex, locus E	GO:0007166	cell surface receptor signaling pathway	A series of molecular signals initiated by activation of a receptor on the surface of a cell. The pathway begins with binding of an extracellular ligand to a cell surface receptor, or for receptors that signal in the absence of a ligand, by ligand-withdrawal or the activity of a constitutively active receptor. The pathway ends with regulation of a downstream cellular process, e.g. transcription. …
ENST00000546576	6.47008e-19	2.11455e-16	1.86585	6.46141	0.210032	3.89086	0.974124	0.0341468	0.0214386	0.164363	ENSG00000139287	TPH2
ENST00000397881	1.58284e-05	0.00135092	1.86347	6.44606	0.431675	4.18894	1.01734	0.707045	-0.598169	0.1315	ENSG00000130813	C19orf66	chromosome 19 open reading frame 66	GO:0003723	RNA binding	Interacting selectively and non-covalently with an RNA molecule or a portion thereof. [GOC:mah]
ENST00000561139	3.91485e-06	0.000388573	1.85931	6.41932	0.40281	3.11944	1.11536	0.425095	-0.23409	0.305057	ENSG00000166710	B2M	beta-2-microglobulin
ENST00000558401	3.26959e-39	2.16887e-36	1.85747	6.4075	0.141786	5.35375	0.993772	0.0218459	0.0264121	0.0686185	ENSG00000166710	B2M	beta-2-microglobulin
ENST00000600514	0.000583793	0.0305093	1.85629	6.39992	0.539769	4.17218	2.07095	0.41625	0.894828	0.133114	ENSG00000141971	MVB12A	multivesicular body subunit 12A	GO:0043231	intracellular membrane-bounded organelle	Organized structure of distinctive morphology and function, bounded by a single or double lipid bilayer membrane and occurring within the cell. Includes the nucleus, mitochondria, plastids, vacuoles, and vesicles. Excludes the plasma membrane. [GOC:go_curators]
ENST00000296839	3.02662e-08	4.2511e-06	1.85507	6.39216	0.334857	3.66364	1.57204	0.0755851	0.428997	0.19554	ENSG00000164379	FOXQ1	forkhead box Q1	GO:0000981	RNA polymerase II transcription factor activity, sequence-specific DNA binding	Interacting selectively and non-covalently with a specific DNA sequence in order to modulate transcription by RNA polymerase II. The transcription factor may or may not also interact selectively with a protein or macromolecular complex. [GOC:txnOH]
ENST00000457757	2.27744e-14	5.22548e-12	1.84832	6.34914	0.24212	3.98683	1.07097	0.110992	0.0651184	0.152807	ENSG00000196141	SPATS2L	spermatogenesis associated serine rich 2 like
ENST00000544417	0.000133697	0.00865454	1.84136	6.30511	0.482089	4.62897	1.25072	0.947666	-0.572643	0.0981764	ENSG00000166710	B2M	beta-2-microglobulin
ENST00000494150	2.95491e-06	0.000304106	1.83761	6.28152	0.393162	2.91476	1.16882	0.338008	-0.0296757	0.357586	ENSG00000239713	APOBEC3G	apolipoprotein B mRNA editing enzyme catalytic subunit 3G	GO:0003723	RNA binding	Interacting selectively and non-covalently with an RNA molecule or a portion thereof. [GOC:mah]
ENST00000608933	2.36643e-66	3.77491e-63	1.83511	6.26584	0.106651	6.29881	0.914624	0.00362626	0.0215624	0.047559	ENSG00000163644	PPM1K	protein phosphatase, Mg2+/Mn2+ dependent 1K	GO:0003824	catalytic activity	Catalysis of a biochemical reaction at physiological temperatures. In biologically catalyzed reactions, the reactants are known as substrates, and the catalysts are naturally occurring macromolecular substances known as enzymes. Enzymes possess specific binding sites for substrates, and are usually composed wholly or largely of protein, but RNA that has catalytic activity (ribozyme) is often also…
ENST00000488605	0.000531282	0.0281827	1.82812	6.22219	0.527678	1.5658	1.80862	0.379998	0.480491	0.872999	ENSG00000136147	PHF11	PHD finger protein 11	GO:0008270	zinc ion binding	Interacting selectively and non-covalently with zinc (Zn) ions. [GOC:ai]
ENST00000623550	3.13142e-33	1.77796e-30	1.8221	6.1848	0.151709	4.96696	0.974907	0.0199068	0.0836637	0.0820123	ENSG00000166710	B2M	beta-2-microglobulin
ENST00000604202	5.67151e-06	0.000543604	1.81326	6.1304	0.399548	2.29627	1.08533	0.170245	0.0687457	0.548128	ENSG00000186470	BTN3A2	butyrophilin subfamily 3 member A2	GO:0002250	adaptive immune response	An immune response based on directed amplification of specific receptors for antigen produced through a somatic diversification process, and allowing for enhanced response to subsequent exposures to the same antigen (immunological memory). [GO_REF:0000022, GOC:add, GOC:mtg_15nov05, ISBN:0781735149]
ENST00000513047	8.22097e-06	0.000754915	1.81098	6.11646	0.40611	2.89816	1.28398	0.380232	0.087222	0.361931	ENSG00000026950	BTN3A1	butyrophilin subfamily 3 member A1	GO:0016021	integral component of membrane	The component of a membrane consisting of the gene products and protein complexes having at least some part of their peptide sequence embedded in the hydrophobic region of the membrane. [GOC:dos, GOC:go_curators]
ENST00000559056	0.000681119	0.0347024	1.80949	6.10732	0.532661	2.90068	1.18059	0.915504	-0.684565	0.361273	ENSG00000100911	PSME2	microRNA 7703
ENST00000586889	8.27288e-05	0.00574965	1.80915	6.10528	0.459601	1.97244	1.22196	0.273171	0.129066	0.677379	ENSG00000130813	C19orf66	chromosome 19 open reading frame 66	GO:0003723	RNA binding	Interacting selectively and non-covalently with an RNA molecule or a portion thereof. [GOC:mah]
ENST00000630123	1.26269e-06	0.000138457	1.8073	6.09399	0.372983	2.33426	0.951556	0.0915946	0.00591117	0.534429	ENSG00000275214	IFI27	interferon alpha inducible protein 27	GO:0016021	integral component of membrane	The component of a membrane consisting of the gene products and protein complexes having at least some part of their peptide sequence embedded in the hydrophobic region of the membrane. [GOC:dos, GOC:go_curators]
ENST00000614204	1.26269e-06	0.000138457	1.8073	6.09399	0.372983	2.33426	0.951556	0.0915946	0.00591117	0.534429	ENSG00000165949	IFI27	interferon alpha inducible protein 27
ENST00000340573	1.86767e-09	2.96517e-07	1.80362	6.07159	0.300157	4.06014	1.18357	0.260815	0.101532	0.14461	ENSG00000156587	UBE2L6	ubiquitin conjugating enzyme E2 L6	GO:0005829	cytosol	The part of the cytoplasm that does not contain organelles but which does contain other particulate matter, such as protein complexes. [GOC:hjd, GOC:jl]
ENST00000244519	1.63509e-37	1.01433e-34	1.79993	6.04924	0.140617	6.52322	0.943244	0.00426318	0.0847166	0.0448245	ENSG00000111801	BTN3A3	butyrophilin subfamily 3 member A3	GO:0005886	plasma membrane	The membrane surrounding a cell that separates the cell from its external environment. It consists of a phospholipid bilayer and associated proteins. [ISBN:0716731363]
ENST00000289361	3.03709e-30	1.6022e-27	1.79308	6.00795	0.156905	6.35091	0.948847	0.0106396	0.100147	0.0468641	ENSG00000026950	BTN3A1	butyrophilin subfamily 3 member A1	GO:0016021	integral component of membrane	The component of a membrane consisting of the gene products and protein complexes having at least some part of their peptide sequence embedded in the hydrophobic region of the membrane. [GOC:dos, GOC:go_curators]
ENST00000329464	0.00061052	0.0316102	1.79289	6.0068	0.523182	4.14684	1.93782	0.386256	0.845482	0.135608	ENSG00000185880	TRIM69	tripartite motif containing 69	GO:0004842	ubiquitin-protein transferase activity	Catalysis of the transfer of ubiquitin from one protein to another via the reaction X-Ub + Y --> Y-Ub + X, where both X-Ub and Y-Ub are covalent linkages. [GOC:BioGRID, GOC:jh2, PMID:9635407]
ENST00000378947	8.7828e-05	0.00604138	1.78387	5.95285	0.45484	1.7964	1.41743	0.173469	0.477543	0.757489	ENSG00000197536	C5orf56
ENST00000460845	3.92817e-18	1.20725e-15	1.77883	5.92291	0.204914	4.22622	1.0092	0.0514521	0.137502	0.128004	ENSG00000105939	ZC3HAV1	zinc finger CCCH-type containing, antiviral 1	GO:0003723	RNA binding	Interacting selectively and non-covalently with an RNA molecule or a portion thereof. [GOC:mah]
ENST00000484560	2.49606e-08	3.54304e-06	1.77861	5.92161	0.319116	3.39589	1.2512	0.0906302	0.367628	0.242316	ENSG00000188313	PLSCR1	phospholipid scramblase 1	GO:0070062	extracellular exosome	A membrane-bounded vesicle that is released into the extracellular region by fusion of the limiting endosomal membrane of a multivesicular body with the plasma membrane. Extracellular exosomes, also simply called exosomes, have a diameter of about 40-100 nm. [GOC:BHF, GOC:mah, GOC:vesicles, PMID:15908444, PMID:17641064, PMID:19442504, PMID:19498381, PMID:22418571, PMID:24009894]
ENST00000307407	8.14522e-06	0.000750638	1.76578	5.8461	0.395796	2.96836	1.48528	0.117518	0.587426	0.343586	ENSG00000169429	CXCL8	C-X-C motif chemokine ligand 8	GO:0005622	intracellular	The living contents of a cell; the matter contained within (but not including) the plasma membrane, usually taken to exclude large vacuoles and masses of secretory or ingested material. In eukaryotes it includes the nucleus and cytoplasm. [ISBN:0198506732]
ENST00000357085	1.62671e-23	6.72753e-21	1.75783	5.79982	0.175896	5.35654	0.941173	0.00695269	0.132275	0.0685327	ENSG00000112343	TRIM38	tripartite motif containing 38	GO:0005829	cytosol	The part of the cytoplasm that does not contain organelles but which does contain other particulate matter, such as protein complexes. [GOC:hjd, GOC:jl]
ENST00000255688	0.000569193	0.0298394	1.75632	5.79109	0.509686	6.9401	1.88889	0.00387979	1.16513	0.0412684	ENSG00000133321	RARRES3	retinoic acid receptor responder 3	GO:0004623	phospholipase A2 activity	Catalysis of the reaction: phosphatidylcholine + H2O = 1-acylglycerophosphocholine + a carboxylate. [EC:3.1.1.4]
ENST00000490587	0.00017044	0.0106621	1.75315	5.77278	0.46636	1.54245	0.920789	0.0933003	0.0242407	0.885414	ENSG00000225967	TAP2
ENST00000474736	0.00017044	0.0106621	1.75315	5.77278	0.46636	1.54245	0.920789	0.0933003	0.0242407	0.885414	ENSG00000206235	TAP2
ENST00000469427	0.00017044	0.0106621	1.75315	5.77278	0.46636	1.54245	0.920789	0.0933003	0.0242407	0.885414	ENSG00000206299	TAP2
ENST00000463174	0.00017044	0.0106621	1.75315	5.77278	0.46636	1.54245	0.920789	0.0933003	0.0242407	0.885414	ENSG00000228582	TAP2
ENST00000468636	0.00017044	0.0106621	1.75315	5.77278	0.46636	1.54245	0.920789	0.0933003	0.0242407	0.885414	ENSG00000223481	TAP2
ENST00000485701	0.00017044	0.0106621	1.75315	5.77278	0.46636	1.54245	0.920789	0.0933003	0.0242407	0.885414	ENSG00000204267	TAP2
ENST00000490573	0.00017044	0.0106621	1.75315	5.77278	0.46636	1.54245	0.920789	0.0933003	0.0242407	0.885414	ENSG00000232326	TAP2
ENST00000567606	0.000114498	0.00758767	1.75268	5.77002	0.454341	4.48478	0.949105	0.821658	-0.6795	0.10726	ENSG00000140464	PML	promyelocytic leukemia	GO:0016605	PML body	A class of nuclear body; they react against SP100 auto-antibodies (PML, promyelocytic leukemia); cells typically contain 10-30 PML bodies per nucleus; alterations in the localization of PML bodies occurs after viral infection. [GOC:ma, PMID:10944585]
ENST00000235878	1.553e-15	4.00185e-13	1.74818	5.74412	0.219272	4.89152	0.974909	0.131222	0.00871955	0.0851385	ENSG00000117226	GBP3	guanylate binding protein 3	GO:0016020	membrane	A lipid bilayer along with all the proteins and protein complexes embedded in it an attached to it. [GOC:dos, GOC:mah, ISBN:0815316194]
ENST00000253110	3.19989e-07	3.86978e-05	1.74743	5.73982	0.341877	6.23644	1.06342	0.477517	-0.258121	0.048442	ENSG00000130813	C19orf66	chromosome 19 open reading frame 66	GO:0003723	RNA binding	Interacting selectively and non-covalently with an RNA molecule or a portion thereof. [GOC:mah]
ENST00000557772	0.000216319	0.0131396	1.74462	5.72375	0.471628	3.04536	1.68895	0.0672697	0.933677	0.323712	ENSG00000140009	ESR2	estrogen receptor 2	GO:0001046	core promoter sequence-specific DNA binding	Interacting selectively and non-covalently with a sequence of DNA that is part of a core promoter region composed of the transcription start site and binding sites for the basal transcription machinery. The transcribed region might be described as a gene, cistron, or operon. [GOC:txnOH]
ENST00000502361	2.77634e-05	0.0022144	1.73461	5.66672	0.413882	2.46239	0.963525	0.280575	-0.107908	0.490267	ENSG00000026950	BTN3A1	butyrophilin subfamily 3 member A1	GO:0016021	integral component of membrane	The component of a membrane consisting of the gene products and protein complexes having at least some part of their peptide sequence embedded in the hydrophobic region of the membrane. [GOC:dos, GOC:go_curators]
ENST00000585919	3.98282e-19	1.34091e-16	1.73319	5.65869	0.193925	6.42679	0.856934	0.123312	-0.0534884	0.0459185	ENSG00000130813	C19orf66	chromosome 19 open reading frame 66	GO:0003723	RNA binding	Interacting selectively and non-covalently with an RNA molecule or a portion thereof. [GOC:mah]
ENST00000396423	0.000471664	0.0255267	1.72582	5.61713	0.493606	1.6111	1.44593	0.247099	0.424026	0.849311	ENSG00000164749	HNF4G	hepatocyte nuclear factor 4 gamma	GO:0005634	nucleus	A membrane-bounded organelle of eukaryotic cells in which chromosomes are housed and replicated. In most cells, the nucleus contains all of the cell's chromosomes except the organellar chromosomes, and is the site of RNA synthesis and processing. In some species, or in specialized cell types, RNA metabolism or DNA replication may be absent. [GOC:go_curators]
ENST00000532808	6.66782e-06	0.00062655	1.72463	5.61042	0.382908	3.68839	1.11703	0.467901	-0.177421	0.191881	ENSG00000023445	BIRC3	baculoviral IAP repeat containing 3	GO:0090307	mitotic spindle assembly	The aggregation, arrangement and bonding together of a set of components to form the spindle that contributes to the process of mitosis. [GOC:tb, GOC:vw]
ENST00000527160	2.61115e-06	0.000272071	1.71832	5.57514	0.365658	2.74749	1.35949	0.125852	0.475823	0.402713	ENSG00000185507	IRF7
ENST00000339364	3.512e-08	4.90202e-06	1.70192	5.48445	0.308666	3.47368	1.1682	0.101226	0.327509	0.227177	ENSG00000155629	PIK3AP1	phosphoinositide-3-kinase adaptor protein 1	GO:0036312	phosphatidylinositol 3-kinase regulatory subunit binding	Interacting selectively and non-covalently with a regulatory subunit of phosphatidylinositol 3-kinase. The regulatory subunit associates with the catalytic subunit to regulate both its activity and subcellular location. [GOC:bf, PMID:20505341]
ENST00000526464	0.000519156	0.0276051	1.69035	5.42136	0.487037	2.79505	1.38435	0.677964	0.0271716	0.389458	ENSG00000008517	IL32	interleukin 32	GO:0016020	membrane	A lipid bilayer along with all the proteins and protein complexes embedded in it an attached to it. [GOC:dos, GOC:mah, ISBN:0815316194]
ENST00000370482	0.000890302	0.0432235	1.69002	5.41958	0.50857	2.69857	1.87943	0.547892	0.616004	0.416739	ENSG00000117226	GBP3	guanylate binding protein 3	GO:0016020	membrane	A lipid bilayer along with all the proteins and protein complexes embedded in it an attached to it. [GOC:dos, GOC:mah, ISBN:0815316194]
ENST00000368474	6.70952e-12	1.31057e-09	1.68537	5.39443	0.245547	7.13729	0.992964	0.216771	0.0545496	0.0401493	ENSG00000160710	ADAR	adenosine deaminase, RNA specific	GO:0003677	DNA binding	Any molecular function by which a gene product interacts selectively and non-covalently with DNA (deoxyribonucleic acid). [GOC:dph, GOC:jl, GOC:tb, GOC:vw]
ENST00000464839	5.12373e-12	1.00374e-09	1.67665	5.34761	0.242918	4.64623	0.983598	0.053242	0.2123	0.0971939	ENSG00000162645	GBP2	guanylate binding protein 2	GO:0000166	nucleotide binding	Interacting selectively and non-covalently with a nucleotide, any compound consisting of a nucleoside that is esterified with (ortho)phosphate or an oligophosphate at any hydroxyl group on the ribose or deoxyribose. [GOC:mah, ISBN:0198547684]
ENST00000377842	0.000560135	0.0294881	1.66861	5.30478	0.483624	3.35499	1.71976	0.268572	0.783942	0.250761	ENSG00000097021	ACOT7	acyl-CoA thioesterase 7	GO:0070062	extracellular exosome	A membrane-bounded vesicle that is released into the extracellular region by fusion of the limiting endosomal membrane of a multivesicular body with the plasma membrane. Extracellular exosomes, also simply called exosomes, have a diameter of about 40-100 nm. [GOC:BHF, GOC:mah, GOC:vesicles, PMID:15908444, PMID:17641064, PMID:19442504, PMID:19498381, PMID:22418571, PMID:24009894]
ENST00000435978	1.47468e-15	3.8147e-13	1.6678	5.30048	0.209022	5.95019	0.784954	0.143315	-0.0889365	0.0532915	ENSG00000231631	PSMB8	proteasome subunit beta 8	GO:0004175	endopeptidase activity	Catalysis of the hydrolysis of internal, alpha-peptide bonds in a polypeptide chain. [http://merops.sanger.ac.uk/about/glossary.htm#ENDOPEPTIDASE]
ENST00000399808	3.86844e-13	8.25408e-11	1.66071	5.26307	0.228746	9.48749	0.943809	0.000225692	0.235235	0.0523945	ENSG00000142089	IFITM3	interferon induced transmembrane protein 3	GO:0002376	immune system process	Any process involved in the development or functioning of the immune system, an organismal system for calibrated responses to potential internal or invasive threats. [GO_REF:0000022, GOC:add, GOC:mtg_15nov05]
ENST00000606142	2.83054e-69	6.11743e-66	1.66062	5.26257	0.0943956	8.12965	0.745191	0.000757426	0.0162656	0.0393399	ENSG00000002549	LAP3	leucine aminopeptidase 3	GO:0004177	aminopeptidase activity	Catalysis of the hydrolysis of N-terminal amino acid residues from in a polypeptide chain. [GOC:jl, ISBN:0198506732]
ENST00000450048	0.000605731	0.0314367	1.66061	5.26251	0.484279	3.41031	1.8138	0.481822	0.573545	0.239417	ENSG00000060491	OGFR	opioid growth factor receptor	GO:0004872	receptor activity	Combining with an extracellular or intracellular messenger to initiate a change in cell activity. [GOC:ceb, ISBN:0198506732]
ENST00000264832	8.11436e-19	2.63906e-16	1.65932	5.25574	0.187315	6.36127	0.868685	0.0025958	0.155296	0.0467304	ENSG00000090339	ICAM1	intercellular adhesion molecule 1	GO:0070062	extracellular exosome	A membrane-bounded vesicle that is released into the extracellular region by fusion of the limiting endosomal membrane of a multivesicular body with the plasma membrane. Extracellular exosomes, also simply called exosomes, have a diameter of about 40-100 nm. [GOC:BHF, GOC:mah, GOC:vesicles, PMID:15908444, PMID:17641064, PMID:19442504, PMID:19498381, PMID:22418571, PMID:24009894]
ENST00000252660	3.15945e-06	0.000322678	1.65559	5.23615	0.355263	2.68976	0.876552	0.148645	0.00153787	0.419308	ENSG00000130368	MAS1	MAS1 proto-oncogene, G protein-coupled receptor	GO:0016021	integral component of membrane	The component of a membrane consisting of the gene products and protein complexes having at least some part of their peptide sequence embedded in the hydrophobic region of the membrane. [GOC:dos, GOC:go_curators]
ENST00000297785	2.22532e-05	0.00183611	1.65438	5.22983	0.390092	6.61027	1.43438	0.00288518	0.681888	0.0439338	ENSG00000165092	ALDH1A1	aldehyde dehydrogenase 1 family member A1	GO:0070062	extracellular exosome	A membrane-bounded vesicle that is released into the extracellular region by fusion of the limiting endosomal membrane of a multivesicular body with the plasma membrane. Extracellular exosomes, also simply called exosomes, have a diameter of about 40-100 nm. [GOC:BHF, GOC:mah, GOC:vesicles, PMID:15908444, PMID:17641064, PMID:19442504, PMID:19498381, PMID:22418571, PMID:24009894]
ENST00000296140	0.000270969	0.0159529	1.64816	5.1974	0.452594	2.10161	1.92521	0.126396	0.795391	0.623028	ENSG00000163823	CCR1	C-C motif chemokine receptor 1	GO:0004435	phosphatidylinositol phospholipase C activity	Catalysis of the reaction: 1-phosphatidyl-1D-myo-inositol 4,5-bisphosphate + H(2)O = 1,2-diacylglycerol + 1D-myo-inositol 1,4,5-trisphosphate + H(+). [EC:3.1.4.11, RHEA:23915]
ENST00000356524	0.000822252	0.0405664	1.64626	5.18752	0.492126	2.66043	1.40821	0.661894	-0.0567442	0.427951	ENSG00000173432	SAA1	serum amyloid A1	GO:0071682	endocytic vesicle lumen	The volume enclosed by the membrane of an endocytic vesicle. [GOC:pde]
ENST00000229913	7.18481e-06	0.00067318	1.63966	5.15341	0.365331	2.8875	1.09177	0.235878	0.0264765	0.364724	ENSG00000164627	KIF6	kinesin family member 6	GO:0000166	nucleotide binding	Interacting selectively and non-covalently with a nucleotide, any compound consisting of a nucleoside that is esterified with (ortho)phosphate or an oligophosphate at any hydroxyl group on the ribose or deoxyribose. [GOC:mah, ISBN:0198547684]
ENST00000464024	1.82019e-06	0.000196376	1.63896	5.14979	0.343422	3.19147	0.777831	0.243184	-0.172102	0.28754	ENSG00000197536	C5orf56
ENST00000342435	2.15596e-07	2.72024e-05	1.63722	5.14084	0.315738	5.30312	1.10841	0.245636	0.202971	0.0701958	ENSG00000188313	PLSCR1	phospholipid scramblase 1	GO:0070062	extracellular exosome	A membrane-bounded vesicle that is released into the extracellular region by fusion of the limiting endosomal membrane of a multivesicular body with the plasma membrane. Extracellular exosomes, also simply called exosomes, have a diameter of about 40-100 nm. [GOC:BHF, GOC:mah, GOC:vesicles, PMID:15908444, PMID:17641064, PMID:19442504, PMID:19498381, PMID:22418571, PMID:24009894]
ENST00000252245	1.86008e-18	5.93437e-16	1.62979	5.10279	0.185933	4.2849	1.02391	0.0195267	0.136043	0.122766	ENSG00000170454	KRT75	keratin 75	GO:0070062	extracellular exosome	A membrane-bounded vesicle that is released into the extracellular region by fusion of the limiting endosomal membrane of a multivesicular body with the plasma membrane. Extracellular exosomes, also simply called exosomes, have a diameter of about 40-100 nm. [GOC:BHF, GOC:mah, GOC:vesicles, PMID:15908444, PMID:17641064, PMID:19442504, PMID:19498381, PMID:22418571, PMID:24009894]
ENST00000559255	2.40418e-05	0.00196913	1.62707	5.08894	0.385232	3.23588	1.15328	0.390708	0.0170316	0.277108	ENSG00000185215	TNFAIP2	TNF alpha induced protein 2	GO:0000149	SNARE binding	Interacting selectively and non-covalently with a SNARE (soluble N-ethylmaleimide-sensitive factor attached protein receptor) protein. [PMID:12642621]
ENST00000339796	0.000349533	0.0198964	1.61667	5.03628	0.452149	3.36099	1.63213	0.670475	-0.118424	0.249501	ENSG00000010030	ETV7	ETS variant 7	GO:0000977	RNA polymerase II regulatory region sequence-specific DNA binding	Interacting selectively and non-covalently with a specific sequence of DNA that is part of a regulatory region that controls the transcription of a gene or cistron by RNA polymerase II. [GOC:txnOH]
ENST00000487389	3.45114e-17	1.00095e-14	1.59231	4.91508	0.188882	6.53882	0.817464	0.00674145	0.153802	0.0446583	ENSG00000188313	PLSCR1	phospholipid scramblase 1	GO:0070062	extracellular exosome	A membrane-bounded vesicle that is released into the extracellular region by fusion of the limiting endosomal membrane of a multivesicular body with the plasma membrane. Extracellular exosomes, also simply called exosomes, have a diameter of about 40-100 nm. [GOC:BHF, GOC:mah, GOC:vesicles, PMID:15908444, PMID:17641064, PMID:19442504, PMID:19498381, PMID:22418571, PMID:24009894]
ENST00000371795	1.49753e-63	2.22959e-60	1.5901	4.90422	0.0944858	7.35009	0.695885	0.000862674	0.0185704	0.0393114	ENSG00000152778	IFIT5	interferon induced protein with tetratricopeptide repeats 5	GO:0000049	tRNA binding	Interacting selectively and non-covalently with transfer RNA. [GOC:ai]
ENST00000451256	2.45384e-22	9.72794e-20	1.58743	4.89118	0.163299	5.86521	0.795877	0.0243456	0.0956546	0.0550139	ENSG00000128335	APOL2	apolipoprotein L2	GO:0016021	integral component of membrane	The component of a membrane consisting of the gene products and protein complexes having at least some part of their peptide sequence embedded in the hydrophobic region of the membrane. [GOC:dos, GOC:go_curators]
ENST00000295809	7.43633e-13	1.55208e-10	1.58598	4.8841	0.221161	6.8796	0.874163	0.024688	0.195418	0.0416806	ENSG00000163565	IFI16	interferon gamma inducible protein 16	GO:0000978	RNA polymerase II core promoter proximal region sequence-specific DNA binding	Interacting selectively and non-covalently with a sequence of DNA that is in cis with and relatively close to a core promoter for RNA polymerase II. [GOC:txnOH]
ENST00000531133	0.000370759	0.0209092	1.58477	4.87818	0.445152	5.59704	1.45227	0.0859969	0.805726	0.0614627	ENSG00000149131	SERPING1	serpin family G member 1
ENST00000427003	1.5079e-51	1.55425e-48	1.58387	4.87377	0.104859	6.99916	0.720764	0.00467888	0.0448007	0.0408975	ENSG00000173821	RNF213	ring finger protein 213	GO:0004842	ubiquitin-protein transferase activity	Catalysis of the transfer of ubiquitin from one protein to another via the reaction X-Ub + Y --> Y-Ub + X, where both X-Ub and Y-Ub are covalent linkages. [GOC:BioGRID, GOC:jh2, PMID:9635407]
ENST00000565898	1.14266e-11	2.15045e-09	1.58064	4.85809	0.232883	4.94454	1.08481	0.0592025	0.184853	0.0829181	ENSG00000140464	PML	promyelocytic leukemia	GO:0016605	PML body	A class of nuclear body; they react against SP100 auto-antibodies (PML, promyelocytic leukemia); cells typically contain 10-30 PML bodies per nucleus; alterations in the localization of PML bodies occurs after viral infection. [GOC:ma, PMID:10944585]
ENST00000407797	2.95398e-07	3.63806e-05	1.57521	4.83176	0.307276	3.07358	0.807094	0.108344	0.0498472	0.316541	ENSG00000197536	C5orf56
ENST00000476579	1.39587e-06	0.000152562	1.57059	4.80951	0.325472	3.03137	0.797487	0.149401	0.0139371	0.327292	ENSG00000128335	APOL2	apolipoprotein L2	GO:0016021	integral component of membrane	The component of a membrane consisting of the gene products and protein complexes having at least some part of their peptide sequence embedded in the hydrophobic region of the membrane. [GOC:dos, GOC:go_curators]
ENST00000481145	7.43296e-07	8.60093e-05	1.53879	4.65896	0.310886	3.05684	0.904674	0.11414	0.169221	0.320786	ENSG00000154451	GBP5	guanylate binding protein 5	GO:0000166	nucleotide binding	Interacting selectively and non-covalently with a nucleotide, any compound consisting of a nucleoside that is esterified with (ortho)phosphate or an oligophosphate at any hydroxyl group on the ribose or deoxyribose. [GOC:mah, ISBN:0198547684]
ENST00000553968	5.89988e-06	0.000563077	1.53726	4.65183	0.339355	3.6642	1.3295	0.0406131	0.477615	0.195456	ENSG00000211448	DIO2	deiodinase, iodothyronine type II	GO:0004800	thyroxine 5'-deiodinase activity	Catalysis of the reaction: 3,5,3'-L-triiodo-L-thyronine + iodide + acceptor + H+ = L-thyroxine + donor-H2. [EC:1.97.1.10]
ENST00000438257	2.37808e-05	0.00195253	1.53284	4.63133	0.362712	6.72523	1.70001	0.375459	0.216559	0.0428861	ENSG00000211448	DIO2	deiodinase, iodothyronine type II	GO:0004800	thyroxine 5'-deiodinase activity	Catalysis of the reaction: 3,5,3'-L-triiodo-L-thyronine + iodide + acceptor + H+ = L-thyroxine + donor-H2. [EC:1.97.1.10]
ENST00000371837	1.30758e-09	2.11097e-07	1.52059	4.57493	0.250655	5.96599	0.83196	0.22974	-0.0112413	0.0529864	ENSG00000107798	LIPA	lipase A, lysosomal acid type	GO:0004771	sterol esterase activity	Catalysis of the reaction: a steryl ester + H2O = a sterol + a fatty acid. [EC:3.1.1.13]
ENST00000557094	1.26735e-05	0.00110416	1.51858	4.56576	0.347847	6.08103	1.17028	0.0656239	0.478865	0.0509031	ENSG00000140105	WARS	tryptophanyl-tRNA synthetase	GO:0070062	extracellular exosome	A membrane-bounded vesicle that is released into the extracellular region by fusion of the limiting endosomal membrane of a multivesicular body with the plasma membrane. Extracellular exosomes, also simply called exosomes, have a diameter of about 40-100 nm. [GOC:BHF, GOC:mah, GOC:vesicles, PMID:15908444, PMID:17641064, PMID:19442504, PMID:19498381, PMID:22418571, PMID:24009894]
ENST00000480110	5.80463e-21	2.16055e-18	1.51709	4.55895	0.161505	4.77303	0.646348	0.0268222	0.0152309	0.0905546	ENSG00000111801	BTN3A3	butyrophilin subfamily 3 member A3	GO:0005886	plasma membrane	The membrane surrounding a cell that separates the cell from its external environment. It consists of a phospholipid bilayer and associated proteins. [ISBN:0716731363]
ENST00000233057	2.42826e-57	2.75743e-54	1.51537	4.55113	0.0949484	8.35841	0.617984	0.000290761	0.0100956	0.0402777	ENSG00000055332	EIF2AK2	eukaryotic translation initiation factor 2 alpha kinase 2	GO:0048471	perinuclear region of cytoplasm	Cytoplasm situated near, or occurring around, the nucleus. [GOC:jid]
ENST00000396105	5.29925e-28	2.55424e-25	1.51183	4.53503	0.137809	7.47782	0.68585	0.0350616	0.0503994	0.0389859	ENSG00000124201	ZNFX1	zinc finger NFX1-type containing 1	GO:0003700	transcription factor activity, sequence-specific DNA binding	Interacting selectively and non-covalently with a specific DNA sequence in order to modulate transcription. The transcription factor may or may not also interact selectively with a protein or macromolecular complex. [GOC:curators, GOC:txnOH]
ENST00000493494	0.000206501	0.0126349	1.49358	4.45302	0.402482	4.15576	0.976244	0.594242	-0.272492	0.134723	ENSG00000132274	TRIM22	tripartite motif containing 22	GO:0003700	transcription factor activity, sequence-specific DNA binding	Interacting selectively and non-covalently with a specific DNA sequence in order to modulate transcription. The transcription factor may or may not also interact selectively with a protein or macromolecular complex. [GOC:curators, GOC:txnOH]
ENST00000564665	0.000357771	0.0203135	1.48764	4.42665	0.416774	2.82912	0.760053	0.401465	-0.224904	0.380188	ENSG00000117226	GBP3	guanylate binding protein 3	GO:0016020	membrane	A lipid bilayer along with all the proteins and protein complexes embedded in it an attached to it. [GOC:dos, GOC:mah, ISBN:0815316194]
ENST00000586300	3.80866e-06	0.000379156	1.48666	4.42231	0.32168	2.9791	0.862751	0.124856	0.0461879	0.340794	ENSG00000108679	LGALS3BP	galectin 3 binding protein	GO:0016020	membrane	A lipid bilayer along with all the proteins and protein complexes embedded in it an attached to it. [GOC:dos, GOC:mah, ISBN:0815316194]
ENST00000429976	6.27046e-15	1.50039e-12	1.47725	4.38088	0.18943	6.67065	0.730005	0.00157495	0.159902	0.0433667	ENSG00000168016	TRANK1	tetratricopeptide repeat and ankyrin repeat containing 1
ENST00000562225	9.72931e-06	0.000874257	1.47359	4.36489	0.333158	5.67398	0.822177	0.440032	-0.175412	0.0594425	ENSG00000163565	IFI16	interferon gamma inducible protein 16	GO:0000978	RNA polymerase II core promoter proximal region sequence-specific DNA binding	Interacting selectively and non-covalently with a sequence of DNA that is in cis with and relatively close to a core promoter for RNA polymerase II. [GOC:txnOH]
ENST00000493594	1.48667e-24	6.34419e-22	1.4673	4.33752	0.14346	6.47034	0.657848	0.00993123	0.0826828	0.04541	ENSG00000117226	GBP3	guanylate binding protein 3	GO:0016020	membrane	A lipid bilayer along with all the proteins and protein complexes embedded in it an attached to it. [GOC:dos, GOC:mah, ISBN:0815316194]
ENST00000588587	5.3112e-21	1.98793e-18	1.46007	4.30624	0.155279	4.8655	0.754786	0.0222311	0.0416581	0.0862714	ENSG00000108679	LGALS3BP	galectin 3 binding protein	GO:0016020	membrane	A lipid bilayer along with all the proteins and protein complexes embedded in it an attached to it. [GOC:dos, GOC:mah, ISBN:0815316194]
ENST00000424722	5.77737e-05	0.0041891	1.4587	4.30035	0.362705	3.34807	0.806311	0.339774	-0.0931531	0.252221	ENSG00000115415	STAT1	signal transducer and activator of transcription 1	GO:0043542	endothelial cell migration	The orderly movement of an endothelial cell into the extracellular matrix to form an endothelium. [GOC:go_curators]
ENST00000360817	1.72879e-16	4.78617e-14	1.45226	4.27278	0.176256	7.29182	0.733332	0.0159171	0.12388	0.0395037	ENSG00000182326	C1S	complement C1s	GO:0072562	blood microparticle	A phospholipid microvesicle that is derived from any of several cell types, such as platelets, blood cells, endothelial cells, or others, and contains membrane receptors as well as other proteins characteristic of the parental cell. Microparticles are heterogeneous in size, and are characterized as microvesicles free of nucleic acids. [GOC:BHF, GOC:mah, PMID:16373184]
ENST00000560410	1.14678e-11	2.15215e-09	1.45108	4.26773	0.213811	6.07814	0.618801	0.154765	-0.0900159	0.0509525	ENSG00000100911	PSME2	microRNA 7703
ENST00000404377	0.000474075	0.0256146	1.44365	4.23615	0.413064	3.15829	1.25175	0.0656305	0.702167	0.295523	ENSG00000120337	TNFSF18	tumor necrosis factor superfamily member 18	GO:0016021	integral component of membrane	The component of a membrane consisting of the gene products and protein complexes having at least some part of their peptide sequence embedded in the hydrophobic region of the membrane. [GOC:dos, GOC:go_curators]
ENST00000560311	1.87893e-08	2.68984e-06	1.44064	4.22339	0.256214	6.22053	0.8541	0.0114018	0.284003	0.0486765	ENSG00000213928	IRF9	interferon regulatory factor 9	GO:0000975	regulatory region DNA binding	Interacting selectively and non-covalently with a DNA region that regulates a DNA-based process. Such processes include transcription, DNA replication, and DNA repair. [GOC:txnOH]
ENST00000328619	0.000853844	0.0418477	1.4372	4.2089	0.430981	4.25421	1.29328	0.0321816	0.803668	0.125465	ENSG00000183036	PCP4	Purkinje cell protein 4	GO:0005516	calmodulin binding	Interacting selectively and non-covalently with calmodulin, a calcium-binding protein with many roles, both in the calcium-bound and calcium-free states. [GOC:krc]
ENST00000494901	7.49873e-09	1.11397e-06	1.43388	4.19493	0.248103	3.45824	0.653105	0.0469152	0.0760104	0.230083	ENSG00000067066	SP100	SP100 nuclear antigen	GO:0016605	PML body	A class of nuclear body; they react against SP100 auto-antibodies (PML, promyelocytic leukemia); cells typically contain 10-30 PML bodies per nucleus; alterations in the localization of PML bodies occurs after viral infection. [GOC:ma, PMID:10944585]
ENST00000308521	9.45973e-15	2.2083e-12	1.42444	4.15553	0.183886	4.21193	0.658893	0.0228348	0.0858127	0.129329	ENSG00000128394	APOBEC3F	apolipoprotein B mRNA editing enzyme catalytic subunit 3F	GO:0003723	RNA binding	Interacting selectively and non-covalently with an RNA molecule or a portion thereof. [GOC:mah]
ENST00000542285	5.00055e-11	8.98196e-09	1.40519	4.07631	0.21385	8.01143	0.779927	0.00689418	0.198899	0.0390247	ENSG00000159403	C1R	complement C1r	GO:0072562	blood microparticle	A phospholipid microvesicle that is derived from any of several cell types, such as platelets, blood cells, endothelial cells, or others, and contains membrane receptors as well as other proteins characteristic of the parental cell. Microparticles are heterogeneous in size, and are characterized as microvesicles free of nucleic acids. [GOC:BHF, GOC:mah, PMID:16373184]
ENST00000370466	1.11308e-46	9.09439e-44	1.40245	4.06513	0.0977521	6.92268	0.552465	0.00161591	0.0336995	0.0413837	ENSG00000162645	GBP2	guanylate binding protein 2	GO:0000166	nucleotide binding	Interacting selectively and non-covalently with a nucleotide, any compound consisting of a nucleoside that is esterified with (ortho)phosphate or an oligophosphate at any hydroxyl group on the ribose or deoxyribose. [GOC:mah, ISBN:0198547684]
ENST00000560141	2.51717e-23	1.02209e-20	1.4017	4.06208	0.140871	7.46206	0.602496	0.00092934	0.088372	0.0390189	ENSG00000185880	TRIM69	tripartite motif containing 69	GO:0004842	ubiquitin-protein transferase activity	Catalysis of the transfer of ubiquitin from one protein to another via the reaction X-Ub + Y --> Y-Ub + X, where both X-Ub and Y-Ub are covalent linkages. [GOC:BioGRID, GOC:jh2, PMID:9635407]
ENST00000368924	3.71929e-07	4.46568e-05	1.40012	4.05569	0.275463	4.47014	0.78479	0.233182	-0.00389236	0.108278	ENSG00000203797	DDO	D-aspartate oxidase	GO:0003884	D-amino-acid oxidase activity	Catalysis of the reaction: a D-amino acid + H2O + O2 = a 2-oxo acid + NH3 + hydrogen peroxide. [EC:1.4.3.3]
ENST00000262776	1.43396e-07	1.85827e-05	1.39945	4.05297	0.266012	9.32619	1.10653	0.00195602	0.316475	0.0497584	ENSG00000108679	LGALS3BP	galectin 3 binding protein	GO:0016020	membrane	A lipid bilayer along with all the proteins and protein complexes embedded in it an attached to it. [GOC:dos, GOC:mah, ISBN:0815316194]
ENST00000376447	3.24867e-07	3.9217e-05	1.39556	4.03724	0.273189	3.22922	0.615115	0.0571899	0.0549192	0.278654	ENSG00000165105	RASEF	RAS and EF-hand domain containing	GO:0000166	nucleotide binding	Interacting selectively and non-covalently with a nucleotide, any compound consisting of a nucleoside that is esterified with (ortho)phosphate or an oligophosphate at any hydroxyl group on the ribose or deoxyribose. [GOC:mah, ISBN:0198547684]
ENST00000559759	7.29882e-05	0.00512049	1.39312	4.02741	0.351238	4.19526	0.809662	0.424258	-0.094585	0.130898	ENSG00000100767	PAPLN	papilin, proteoglycan like sulfated glycoprotein
ENST00000565317	0.000123422	0.00804815	1.38579	3.998	0.360956	3.0786	0.749871	0.271031	-0.00761216	0.315272	ENSG00000140464	PML	promyelocytic leukemia	GO:0016605	PML body	A class of nuclear body; they react against SP100 auto-antibodies (PML, promyelocytic leukemia); cells typically contain 10-30 PML bodies per nucleus; alterations in the localization of PML bodies occurs after viral infection. [GOC:ma, PMID:10944585]
ENST00000370481	1.12256e-44	8.64476e-42	1.38161	3.98132	0.0985226	7.29449	0.548295	0.00283233	0.0408478	0.0394943	ENSG00000117226	GBP3	guanylate binding protein 3	GO:0016020	membrane	A lipid bilayer along with all the proteins and protein complexes embedded in it an attached to it. [GOC:dos, GOC:mah, ISBN:0815316194]
ENST00000268058	2.79793e-16	7.5587e-14	1.37987	3.97437	0.168652	6.72977	0.674189	0.00337504	0.124621	0.0428474	ENSG00000140464	PML	promyelocytic leukemia	GO:0016605	PML body	A class of nuclear body; they react against SP100 auto-antibodies (PML, promyelocytic leukemia); cells typically contain 10-30 PML bodies per nucleus; alterations in the localization of PML bodies occurs after viral infection. [GOC:ma, PMID:10944585]
ENST00000252519	2.39105e-06	0.000253073	1.3782	3.96776	0.292165	3.83114	1.10462	0.0567602	0.32736	0.172033	ENSG00000130234	ACE2	angiotensin I converting enzyme 2	GO:0008237	metallopeptidase activity	Catalysis of the hydrolysis of peptide bonds by a mechanism in which water acts as a nucleophile, one or two metal ions hold the water molecule in place, and charged amino acid side chains are ligands for the metal ions. [GOC:mah, http://merops.sanger.ac.uk/about/glossary.htm#CATTYPE]
ENST00000493884	4.46169e-05	0.00337386	1.37391	3.95077	0.336563	4.20369	0.980953	0.0378727	0.471865	0.130101	ENSG00000163565	IFI16	interferon gamma inducible protein 16	GO:0000978	RNA polymerase II core promoter proximal region sequence-specific DNA binding	Interacting selectively and non-covalently with a sequence of DNA that is in cis with and relatively close to a core promoter for RNA polymerase II. [GOC:txnOH]
ENST00000483916	4.46169e-05	0.00337386	1.37391	3.95077	0.336563	4.20369	0.980953	0.0378727	0.471865	0.130101	ENSG00000163565	IFI16	interferon gamma inducible protein 16	GO:0000978	RNA polymerase II core promoter proximal region sequence-specific DNA binding	Interacting selectively and non-covalently with a sequence of DNA that is in cis with and relatively close to a core promoter for RNA polymerase II. [GOC:txnOH]
ENST00000396722	0.000169119	0.0106621	1.36774	3.92645	0.363646	2.73466	0.627689	0.18872	-0.0610489	0.406354	ENSG00000068079	IFI35	interferon induced protein 35	GO:0005515	protein binding	Interacting selectively and non-covalently with any protein or protein complex (a complex of two or more proteins that may include other nonprotein molecules). [GOC:go_curators]
ENST00000490844	0.000958957	0.0460561	1.36356	3.91007	0.412911	2.37229	1.28776	0.246234	0.513044	0.520995	ENSG00000197444	OGDHL	oxoglutarate dehydrogenase-like	GO:0005829	cytosol	The part of the cytoplasm that does not contain organelles but which does contain other particulate matter, such as protein complexes. [GOC:hjd, GOC:jl]
ENST00000415289	3.52954e-09	5.46125e-07	1.36082	3.89938	0.230457	7.53341	0.76008	0.000622253	0.238375	0.0388849	ENSG00000229252	HLA-E	major histocompatibility complex, class I, E	GO:0071556	integral component of lumenal side of endoplasmic reticulum membrane	The component of the endoplasmic reticulum membrane consisting of the gene products that penetrate only the lumenal side of the membrane. [GOC:dos, GOC:mah]
ENST00000427936	3.52954e-09	5.46125e-07	1.36082	3.89938	0.230457	7.53341	0.76008	0.000622253	0.238375	0.0388849	ENSG00000230254	HLA-E	major histocompatibility complex, class I, E	GO:0071556	integral component of lumenal side of endoplasmic reticulum membrane	The component of the endoplasmic reticulum membrane consisting of the gene products that penetrate only the lumenal side of the membrane. [GOC:dos, GOC:mah]
ENST00000383597	3.52954e-09	5.46125e-07	1.36082	3.89938	0.230457	7.53341	0.76008	0.000622253	0.238375	0.0388849	ENSG00000206493	HLA-E	major histocompatibility complex, class I, E	GO:0071556	integral component of lumenal side of endoplasmic reticulum membrane	The component of the endoplasmic reticulum membrane consisting of the gene products that penetrate only the lumenal side of the membrane. [GOC:dos, GOC:mah]
ENST00000415649	3.52954e-09	5.46125e-07	1.36082	3.89938	0.230457	7.53341	0.76008	0.000622253	0.238375	0.0388849	ENSG00000233904	HLA-E	major histocompatibility complex, class I, E	GO:0071556	integral component of lumenal side of endoplasmic reticulum membrane	The component of the endoplasmic reticulum membrane consisting of the gene products that penetrate only the lumenal side of the membrane. [GOC:dos, GOC:mah]
ENST00000371752	1.37606e-35	8.30572e-33	1.3565	3.88256	0.108944	8.4348	0.539698	0.0053756	0.0480342	0.0406903	ENSG00000124201	ZNFX1	zinc finger NFX1-type containing 1	GO:0003700	transcription factor activity, sequence-specific DNA binding	Interacting selectively and non-covalently with a specific DNA sequence in order to modulate transcription. The transcription factor may or may not also interact selectively with a protein or macromolecular complex. [GOC:curators, GOC:txnOH]
ENST00000259727	1.97459e-12	3.97277e-10	1.35537	3.87821	0.192627	6.08359	0.817184	0.00300211	0.163971	0.0508592	ENSG00000137198	GMPR	guanosine monophosphate reductase	GO:0003824	catalytic activity	Catalysis of a biochemical reaction at physiological temperatures. In biologically catalyzed reactions, the reactants are known as substrates, and the catalysts are naturally occurring macromolecular substances known as enzymes. Enzymes possess specific binding sites for substrates, and are usually composed wholly or largely of protein, but RNA that has catalytic activity (ribozyme) is often also…
ENST00000512397	3.45883e-05	0.00268834	1.3527	3.86785	0.326665	3.61429	0.71519	0.277149	-0.0165375	0.203045	ENSG00000002549	LAP3	leucine aminopeptidase 3	GO:0004177	aminopeptidase activity	Catalysis of the hydrolysis of N-terminal amino acid residues from in a polypeptide chain. [GOC:jl, ISBN:0198506732]
ENST00000368132	9.14032e-21	3.36474e-18	1.35184	3.86452	0.14465	8.16227	0.612985	0.00639258	0.0877639	0.0394469	ENSG00000163565	IFI16	interferon gamma inducible protein 16	GO:0000978	RNA polymerase II core promoter proximal region sequence-specific DNA binding	Interacting selectively and non-covalently with a sequence of DNA that is in cis with and relatively close to a core promoter for RNA polymerase II. [GOC:txnOH]
ENST00000395676	0.0009099	0.0439521	1.34347	3.83231	0.405025	2.40595	1.70678	0.200011	0.538192	0.509334	ENSG00000130487	KLHDC7B	kelch domain containing 7B	GO:0004842	ubiquitin-protein transferase activity	Catalysis of the transfer of ubiquitin from one protein to another via the reaction X-Ub + Y --> Y-Ub + X, where both X-Ub and Y-Ub are covalent linkages. [GOC:BioGRID, GOC:jh2, PMID:9635407]
ENST00000575168	1.06225e-06	0.00012042	1.33825	3.81235	0.274245	3.86232	0.631644	0.170465	-0.0342858	0.167982	ENSG00000161921	CXCL16	C-X-C motif chemokine ligand 16	GO:0005041	low-density lipoprotein receptor activity	Combining with a low-density lipoprotein particle and delivering the low-density lipoprotein into the cell via endocytosis. [GOC:bf, ISBN:0198506732]
ENST00000358502	1.41671e-42	1.02061e-39	1.33568	3.80257	0.0976673	7.17952	0.493727	0.00297194	0.0213685	0.0399531	ENSG00000128335	APOL2	apolipoprotein L2	GO:0016021	integral component of membrane	The component of a membrane consisting of the gene products and protein complexes having at least some part of their peptide sequence embedded in the hydrophobic region of the membrane. [GOC:dos, GOC:go_curators]
ENST00000304952	6.33462e-05	0.00449583	1.33539	3.80147	0.333848	2.96389	0.652508	0.156796	-0.0148172	0.34475	ENSG00000188290	HES4	hes family bHLH transcription factor 4	GO:0003677	DNA binding	Any molecular function by which a gene product interacts selectively and non-covalently with DNA (deoxyribonucleic acid). [GOC:dph, GOC:jl, GOC:tb, GOC:vw]
ENST00000262426	2.61297e-05	0.00210413	1.33128	3.7859	0.316609	4.10288	0.870636	0.0221544	0.428932	0.14008	ENSG00000103241	FOXF1	forkhead box F1	GO:0000977	RNA polymerase II regulatory region sequence-specific DNA binding	Interacting selectively and non-covalently with a specific sequence of DNA that is part of a regulatory region that controls the transcription of a gene or cistron by RNA polymerase II. [GOC:txnOH]
ENST00000489775	3.4032e-05	0.00264818	1.32906	3.77749	0.320668	3.15855	0.647046	0.167267	0.0340416	0.295459	ENSG00000188313	PLSCR1	phospholipid scramblase 1	GO:0070062	extracellular exosome	A membrane-bounded vesicle that is released into the extracellular region by fusion of the limiting endosomal membrane of a multivesicular body with the plasma membrane. Extracellular exosomes, also simply called exosomes, have a diameter of about 40-100 nm. [GOC:BHF, GOC:mah, GOC:vesicles, PMID:15908444, PMID:17641064, PMID:19442504, PMID:19498381, PMID:22418571, PMID:24009894]
ENST00000317040	0.00101591	0.047966	1.327	3.76972	0.403824	2.81869	0.6335	0.350827	-0.197112	0.383007	ENSG00000141971	MVB12A	multivesicular body subunit 12A	GO:0043231	intracellular membrane-bounded organelle	Organized structure of distinctive morphology and function, bounded by a single or double lipid bilayer membrane and occurring within the cell. Includes the nucleus, mitochondria, plastids, vacuoles, and vesicles. Excludes the plasma membrane. [GOC:go_curators]
ENST00000339852	2.81533e-07	3.4801e-05	1.3208	3.7464	0.257194	3.37954	0.801809	0.0520152	0.184353	0.245654	ENSG00000188505	NCCRP1	non-specific cytotoxic cell receptor protein 1 homolog (zebrafish)	GO:0008284	positive regulation of cell proliferation	Any process that activates or increases the rate or extent of cell proliferation. [GOC:go_curators]
ENST00000594605	1.12568e-07	1.4759e-05	1.31743	3.73382	0.24833	3.87633	0.566376	0.11131	0.00250604	0.166195	ENSG00000178078	STAP2	signal transducing adaptor family member 2	GO:0005515	protein binding	Interacting selectively and non-covalently with any protein or protein complex (a complex of two or more proteins that may include other nonprotein molecules). [GOC:go_curators]
ENST00000379965	2.94798e-43	2.2192e-40	1.31412	3.72146	0.0952984	8.38101	0.493772	0.00047353	0.03354	0.0403945	ENSG00000132274	TRIM22	tripartite motif containing 22	GO:0003700	transcription factor activity, sequence-specific DNA binding	Interacting selectively and non-covalently with a specific DNA sequence in order to modulate transcription. The transcription factor may or may not also interact selectively with a protein or macromolecular complex. [GOC:curators, GOC:txnOH]
ENST00000378953	2.33441e-16	6.33201e-14	1.31258	3.71573	0.160001	4.60526	0.498259	0.0156419	0.0321774	0.0995601	ENSG00000197536	C5orf56
ENST00000561059	3.61019e-06	0.000362089	1.3093	3.70357	0.282624	3.35529	0.585584	0.108745	0.039468	0.250698	ENSG00000092010	PSME1	proteasome activator subunit 1	GO:0008537	proteasome activator complex	A multisubunit complex that activates the hydrolysis of small nonubiquitinated peptides by binding to the proteasome core complex. [GOC:rb]
ENST00000488208	0.000405614	0.0225148	1.30808	3.69908	0.369891	2.58542	0.73993	0.164953	0.113629	0.450735	ENSG00000175497	DPP10
ENST00000616730	0.000749876	0.0376331	1.30084	3.67239	0.385931	4.32165	1.26739	0.0333301	0.636913	0.119648	ENSG00000206505	HLA-A	major histocompatibility complex, class I, A	GO:0042612	MHC class I protein complex	A transmembrane protein complex composed of a MHC class I alpha chain and an invariant beta2-microglobin chain, and with or without a bound peptide antigen. Class I here refers to classical class I molecules. [GOC:add, GOC:jl, ISBN:0120781859, ISBN:0781735149]
ENST00000316660	2.50883e-06	0.000263046	1.28772	3.6245	0.273551	4.63914	0.751362	0.0408427	0.295892	0.0975948	ENSG00000141682	PMAIP1	phorbol-12-myristate-13-acetate-induced protein 1	GO:0006974	cellular response to DNA damage stimulus	Any process that results in a change in state or activity of a cell (in terms of movement, secretion, enzyme production, gene expression, etc.) as a result of a stimulus indicating damage to its DNA from environmental insults or errors during metabolism. [GOC:go_curators]
ENST00000440815	0.00048584	0.026082	1.28499	3.61462	0.368355	3.9117	0.736708	0.448812	-0.128451	0.161773	ENSG00000008517	IL32	interleukin 32	GO:0016020	membrane	A lipid bilayer along with all the proteins and protein complexes embedded in it an attached to it. [GOC:dos, GOC:mah, ISBN:0815316194]
ENST00000461384	0.000443448	0.0242334	1.27247	3.56967	0.362241	4.43592	0.601876	0.479758	-0.302237	0.110727	ENSG00000117226	GBP3	guanylate binding protein 3	GO:0016020	membrane	A lipid bilayer along with all the proteins and protein complexes embedded in it an attached to it. [GOC:dos, GOC:mah, ISBN:0815316194]
ENST00000559284	4.42306e-12	8.69022e-10	1.26873	3.55634	0.183264	5.94345	0.573404	0.0319719	0.119164	0.0534229	ENSG00000213928	IRF9	interferon regulatory factor 9	GO:0000975	regulatory region DNA binding	Interacting selectively and non-covalently with a DNA region that regulates a DNA-based process. Such processes include transcription, DNA replication, and DNA repair. [GOC:txnOH]
ENST00000470326	0.000366918	0.0207275	1.26716	3.55076	0.355665	2.70532	0.650806	0.154459	0.0991453	0.414779	ENSG00000182326	C1S	complement C1s	GO:0072562	blood microparticle	A phospholipid microvesicle that is derived from any of several cell types, such as platelets, blood cells, endothelial cells, or others, and contains membrane receptors as well as other proteins characteristic of the parental cell. Microparticles are heterogeneous in size, and are characterized as microvesicles free of nucleic acids. [GOC:BHF, GOC:mah, PMID:16373184]
ENST00000380698	1.96894e-07	2.49839e-05	1.25887	3.52143	0.241985	4.31013	0.657272	0.0229635	0.240542	0.120612	ENSG00000170542	SERPINB9	serpin family B member 9	GO:0005615	extracellular space	That part of a multicellular organism outside the cells proper, usually taken to be outside the plasma membranes, and occupied by fluid. [ISBN:0198547684]
ENST00000562086	3.53104e-10	6.06596e-08	1.25725	3.51572	0.200407	5.04538	0.540191	0.10175	0.0057666	0.0789833	ENSG00000140464	PML	promyelocytic leukemia	GO:0016605	PML body	A class of nuclear body; they react against SP100 auto-antibodies (PML, promyelocytic leukemia); cells typically contain 10-30 PML bodies per nucleus; alterations in the localization of PML bodies occurs after viral infection. [GOC:ma, PMID:10944585]
ENST00000374103	1.29396e-12	2.62706e-10	1.25094	3.49364	0.176315	5.32261	0.589989	0.0703065	0.0489929	0.0695844	ENSG00000197444	OGDHL	oxoglutarate dehydrogenase-like	GO:0005829	cytosol	The part of the cytoplasm that does not contain organelles but which does contain other particulate matter, such as protein complexes. [GOC:hjd, GOC:jl]
ENST00000358514	4.51799e-10	7.70219e-08	1.24512	3.47335	0.199699	4.88081	0.60876	0.0912127	0.0882451	0.085601	ENSG00000205220	PSMB10	proteasome subunit beta 10	GO:0004175	endopeptidase activity	Catalysis of the hydrolysis of internal, alpha-peptide bonds in a polypeptide chain. [http://merops.sanger.ac.uk/about/glossary.htm#ENDOPEPTIDASE]
ENST00000545683	0.000147682	0.00947738	1.24308	3.46628	0.327563	3.08809	0.860939	0.1396	0.343239	0.312882	ENSG00000203814	HIST2H2BF	histone cluster 2 H2B family member f	GO:0003674	molecular_function	Elemental activities, such as catalysis or binding, describing the actions of a gene product at the molecular level. A given gene product may exhibit one or more molecular functions. [GOC:go_curators]
ENST00000237289	3.12268e-06	0.000319898	1.24144	3.46058	0.266255	5.96341	0.694814	0.0277589	0.291255	0.0530359	ENSG00000118503	TNFAIP3	TNF alpha induced protein 3	GO:0070062	extracellular exosome	A membrane-bounded vesicle that is released into the extracellular region by fusion of the limiting endosomal membrane of a multivesicular body with the plasma membrane. Extracellular exosomes, also simply called exosomes, have a diameter of about 40-100 nm. [GOC:BHF, GOC:mah, GOC:vesicles, PMID:15908444, PMID:17641064, PMID:19442504, PMID:19498381, PMID:22418571, PMID:24009894]
ENST00000461983	0.000933048	0.0449406	1.24113	3.45953	0.374967	3.24187	0.971334	0.172336	0.460366	0.275725	ENSG00000182326	C1S	complement C1s	GO:0072562	blood microparticle	A phospholipid microvesicle that is derived from any of several cell types, such as platelets, blood cells, endothelial cells, or others, and contains membrane receptors as well as other proteins characteristic of the parental cell. Microparticles are heterogeneous in size, and are characterized as microvesicles free of nucleic acids. [GOC:BHF, GOC:mah, PMID:16373184]
ENST00000316881	5.08637e-39	3.34094e-36	1.23383	3.43435	0.0944235	8.23405	0.419698	0.000407667	0.0182374	0.0397134	ENSG00000121060	TRIM25	microRNA 3614	GO:0003700	transcription factor activity, sequence-specific DNA binding	Interacting selectively and non-covalently with a specific DNA sequence in order to modulate transcription. The transcription factor may or may not also interact selectively with a protein or macromolecular complex. [GOC:curators, GOC:txnOH]
ENST00000415374	2.83323e-17	8.32546e-15	1.23263	3.43025	0.145818	6.82527	0.491832	0.00397688	0.0917059	0.0420794	ENSG00000138035	PNPT1	polyribonucleotide nucleotidyltransferase 1	GO:0006402	mRNA catabolic process	The chemical reactions and pathways resulting in the breakdown of mRNA, messenger RNA, which is responsible for carrying the coded genetic 'message', transcribed from DNA, to sites of protein assembly at the ribosomes. [ISBN:0198506732]
ENST00000319921	4.5577e-14	1.02814e-11	1.23164	3.42685	0.163261	5.1925	0.50741	0.0103133	0.109631	0.073787	ENSG00000173821	RNF213	ring finger protein 213	GO:0004842	ubiquitin-protein transferase activity	Catalysis of the transfer of ubiquitin from one protein to another via the reaction X-Ub + Y --> Y-Ub + X, where both X-Ub and Y-Ub are covalent linkages. [GOC:BioGRID, GOC:jh2, PMID:9635407]
ENST00000360534	7.67146e-10	1.27537e-07	1.22933	3.41893	0.199839	4.1313	0.507008	0.042544	0.0144574	0.137167	ENSG00000197635	DPP4	dipeptidyl peptidase 4	GO:0001618	virus receptor activity	Combining with a virus component and mediating entry of the virus into the cell. [GOC:bf, GOC:dph, PMID:7621403, UniProtKB-KW:KW-1183]
ENST00000369318	9.46904e-07	0.000108446	1.22099	3.39054	0.249061	6.50351	0.512159	0.234103	-0.100916	0.0450387	ENSG00000165806	CASP7	caspase 7	GO:0004197	cysteine-type endopeptidase activity	Catalysis of the hydrolysis of internal, alpha-peptide bonds in a polypeptide chain by a mechanism in which the sulfhydryl group of a cysteine residue at the active center acts as a nucleophile. [GOC:mah, http://merops.sanger.ac.uk/about/glossary.htm#CATTYPE, http://merops.sanger.ac.uk/about/glossary.htm#ENDOPEPTIDASE]
ENST00000269518	5.12685e-05	0.00379545	1.21959	3.3858	0.30115	3.98481	0.785271	0.0708102	0.337302	0.15304	ENSG00000141682	PMAIP1	phorbol-12-myristate-13-acetate-induced protein 1	GO:0006974	cellular response to DNA damage stimulus	Any process that results in a change in state or activity of a cell (in terms of movement, secretion, enzyme production, gene expression, etc.) as a result of a stimulus indicating damage to its DNA from environmental insults or errors during metabolism. [GOC:go_curators]
ENST00000621391	4.91839e-05	0.00367361	1.21882	3.38319	0.300241	5.17512	0.766896	0.331277	0.00820558	0.0743731	ENSG00000276561	IRF7	interferon regulatory factor 7	GO:0000975	regulatory region DNA binding	Interacting selectively and non-covalently with a DNA region that regulates a DNA-based process. Such processes include transcription, DNA replication, and DNA repair. [GOC:txnOH]
ENST00000472045	2.37219e-08	3.37436e-06	1.2175	3.37872	0.218096	3.82596	0.544501	0.0413291	0.00381011	0.172717	ENSG00000125347	IRF1	interferon regulatory factor 1	GO:0005829	cytosol	The part of the cytoplasm that does not contain organelles but which does contain other particulate matter, such as protein complexes. [GOC:hjd, GOC:jl]
ENST00000353172	7.88837e-09	1.16668e-06	1.21691	3.37675	0.210873	3.92698	0.57761	0.0402021	0.120986	0.159902	ENSG00000151364	KCTD14	potassium channel tetramerization domain containing 14	GO:0051260	protein homooligomerization	The process of creating protein oligomers, compounds composed of a small number, usually between three and ten, of identical component monomers. Oligomers may be formed by the polymerization of a number of monomers or the depolymerization of a large protein polymer. [GOC:ai]
ENST00000495374	1.50408e-09	2.41656e-07	1.20773	3.34587	0.199825	4.81152	0.45672	0.0909644	-0.0109436	0.0887203	ENSG00000155363	MOV10	Mov10 RISC complex RNA helicase	GO:0000166	nucleotide binding	Interacting selectively and non-covalently with a nucleotide, any compound consisting of a nucleoside that is esterified with (ortho)phosphate or an oligophosphate at any hydroxyl group on the ribose or deoxyribose. [GOC:mah, ISBN:0198547684]
ENST00000464606	1.29658e-06	0.000141942	1.20525	3.3376	0.249005	4.56026	0.641177	0.0568349	0.22218	0.102301	ENSG00000105939	ZC3HAV1	zinc finger CCCH-type containing, antiviral 1	GO:0003723	RNA binding	Interacting selectively and non-covalently with an RNA molecule or a portion thereof. [GOC:mah]
ENST00000221847	0.000514551	0.0274255	1.2037	3.33244	0.346583	2.67958	0.724022	0.118248	0.131101	0.422289	ENSG00000105246	EBI3	Epstein-Barr virus induced 3	GO:0004896	cytokine receptor activity	Combining with a cytokine and transmitting the signal from one side of the membrane to the other to initiate a change in cell activity. [GOC:add, GOC:mah]
ENST00000561415	5.65258e-06	0.000542567	1.19437	3.30147	0.263135	5.80996	0.660222	0.0145836	0.296997	0.0562117	ENSG00000213928	IRF9	interferon regulatory factor 9	GO:0000975	regulatory region DNA binding	Interacting selectively and non-covalently with a DNA region that regulates a DNA-based process. Such processes include transcription, DNA replication, and DNA repair. [GOC:txnOH]
ENST00000561435	8.49986e-06	0.000776034	1.19386	3.29981	0.268152	4.61278	0.501534	0.224458	-0.0970632	0.099117	ENSG00000092010	PSME1	proteasome activator subunit 1	GO:0008537	proteasome activator complex	A multisubunit complex that activates the hydrolysis of small nonubiquitinated peptides by binding to the proteasome core complex. [GOC:rb]
ENST00000411702	5.34737e-19	1.76484e-16	1.19381	3.29963	0.134063	5.83592	0.458242	0.0252376	0.0253944	0.0556409	ENSG00000173821	RNF213	ring finger protein 213	GO:0004842	ubiquitin-protein transferase activity	Catalysis of the transfer of ubiquitin from one protein to another via the reaction X-Ub + Y --> Y-Ub + X, where both X-Ub and Y-Ub are covalent linkages. [GOC:BioGRID, GOC:jh2, PMID:9635407]
ENST00000485631	2.08446e-23	8.51554e-21	1.1887	3.2828	0.11924	5.87907	0.416553	0.00925862	0.0149979	0.0547233	ENSG00000099968	BCL2L13
ENST00000460454	1.31709e-17	3.95705e-15	1.17119	3.22583	0.137107	5.52559	0.439285	0.0087703	0.0758217	0.063474	ENSG00000132274	TRIM22	tripartite motif containing 22	GO:0003700	transcription factor activity, sequence-specific DNA binding	Interacting selectively and non-covalently with a specific DNA sequence in order to modulate transcription. The transcription factor may or may not also interact selectively with a protein or macromolecular complex. [GOC:curators, GOC:txnOH]
ENST00000469266	1.73634e-10	3.03408e-08	1.17118	3.22581	0.183485	4.35966	0.451151	0.0349476	0.0639967	0.116552	ENSG00000188313	PLSCR1	phospholipid scramblase 1	GO:0070062	extracellular exosome	A membrane-bounded vesicle that is released into the extracellular region by fusion of the limiting endosomal membrane of a multivesicular body with the plasma membrane. Extracellular exosomes, also simply called exosomes, have a diameter of about 40-100 nm. [GOC:BHF, GOC:mah, GOC:vesicles, PMID:15908444, PMID:17641064, PMID:19442504, PMID:19498381, PMID:22418571, PMID:24009894]
ENST00000480395	4.53022e-30	2.37122e-27	1.16843	3.21693	0.102557	6.56674	0.402116	0.00296223	0.0228381	0.0443681	ENSG00000132274	TRIM22	tripartite motif containing 22	GO:0003700	transcription factor activity, sequence-specific DNA binding	Interacting selectively and non-covalently with a specific DNA sequence in order to modulate transcription. The transcription factor may or may not also interact selectively with a protein or macromolecular complex. [GOC:curators, GOC:txnOH]
ENST00000358655	3.19158e-07	3.86672e-05	1.1654	3.20719	0.227983	8.66118	0.594477	0.00176731	0.232126	0.0422212	ENSG00000140105	WARS	tryptophanyl-tRNA synthetase	GO:0070062	extracellular exosome	A membrane-bounded vesicle that is released into the extracellular region by fusion of the limiting endosomal membrane of a multivesicular body with the plasma membrane. Extracellular exosomes, also simply called exosomes, have a diameter of about 40-100 nm. [GOC:BHF, GOC:mah, GOC:vesicles, PMID:15908444, PMID:17641064, PMID:19442504, PMID:19498381, PMID:22418571, PMID:24009894]
ENST00000558273	6.37761e-06	0.000604366	1.16308	3.19978	0.257691	4.55347	0.467192	0.196095	-0.0764955	0.102727	ENSG00000100911	PSME2	microRNA 7703
ENST00000591813	0.000128633	0.0083509	1.16257	3.19813	0.303616	4.88911	0.577264	0.329582	-0.111851	0.0852419	ENSG00000130813	C19orf66	chromosome 19 open reading frame 66	GO:0003723	RNA binding	Interacting selectively and non-covalently with an RNA molecule or a portion thereof. [GOC:mah]
ENST00000447944	3.6567e-14	8.33305e-12	1.1589	3.18644	0.153038	6.28678	0.451333	0.00815681	0.0972358	0.0477249	ENSG00000138035	PNPT1	polyribonucleotide nucleotidyltransferase 1	GO:0006402	mRNA catabolic process	The chemical reactions and pathways resulting in the breakdown of mRNA, messenger RNA, which is responsible for carrying the coded genetic 'message', transcribed from DNA, to sites of protein assembly at the ribosomes. [ISBN:0198506732]
ENST00000558116	6.01081e-27	2.79661e-24	1.15689	3.18001	0.10763	6.39684	0.400195	0.00584668	0.0392118	0.0462826	ENSG00000173821	RNF213	ring finger protein 213	GO:0004842	ubiquitin-protein transferase activity	Catalysis of the transfer of ubiquitin from one protein to another via the reaction X-Ub + Y --> Y-Ub + X, where both X-Ub and Y-Ub are covalent linkages. [GOC:BioGRID, GOC:jh2, PMID:9635407]
ENST00000600663	5.06733e-10	8.53017e-08	1.1435	3.13772	0.18393	4.18353	0.41625	0.0202187	0.0393756	0.132018	ENSG00000186806	VSIG10L	V-set and immunoglobulin domain containing 10 like
ENST00000242351	4.92415e-34	2.84404e-31	1.14211	3.13337	0.0939044	7.48746	0.373926	0.000714536	0.0295752	0.0389666	ENSG00000105939	ZC3HAV1	zinc finger CCCH-type containing, antiviral 1	GO:0003723	RNA binding	Interacting selectively and non-covalently with an RNA molecule or a portion thereof. [GOC:mah]
ENST00000468624	1.0842e-06	0.000122495	1.13907	3.12386	0.233621	5.85448	0.566188	0.0895532	0.156052	0.0552415	ENSG00000155363	MOV10	Mov10 RISC complex RNA helicase	GO:0000166	nucleotide binding	Interacting selectively and non-covalently with a nucleotide, any compound consisting of a nucleoside that is esterified with (ortho)phosphate or an oligophosphate at any hydroxyl group on the ribose or deoxyribose. [GOC:mah, ISBN:0198547684]
ENST00000295522	4.01949e-05	0.00307067	1.13856	3.12228	0.277269	6.86486	0.940946	0.00154995	0.344401	0.0417861	ENSG00000163347	CLDN1	claudin 1	GO:0016021	integral component of membrane	The component of a membrane consisting of the gene products and protein complexes having at least some part of their peptide sequence embedded in the hydrophobic region of the membrane. [GOC:dos, GOC:go_curators]
ENST00000555488	4.09769e-05	0.00312685	1.1371	3.1177	0.277212	3.37555	0.652264	0.0993346	0.243133	0.246475	ENSG00000170581	STAT2	signal transducer and activator of transcription 2	GO:0003677	DNA binding	Any molecular function by which a gene product interacts selectively and non-covalently with DNA (deoxyribonucleic acid). [GOC:dph, GOC:jl, GOC:tb, GOC:vw]
ENST00000456089	4.34496e-09	6.616e-07	1.13421	3.10872	0.193206	4.56608	0.489084	0.0514079	0.11657	0.101937	ENSG00000213689	TREX1	three prime repair exonuclease 1	GO:0016021	integral component of membrane	The component of a membrane consisting of the gene products and protein complexes having at least some part of their peptide sequence embedded in the hydrophobic region of the membrane. [GOC:dos, GOC:go_curators]
ENST00000557199	7.87796e-09	1.16668e-06	1.13397	3.10797	0.196493	4.56834	0.494456	0.0166117	0.157131	0.101797	ENSG00000170581	STAT2	signal transducer and activator of transcription 2	GO:0003677	DNA binding	Any molecular function by which a gene product interacts selectively and non-covalently with DNA (deoxyribonucleic acid). [GOC:dph, GOC:jl, GOC:tb, GOC:vw]
ENST00000380184	2.32274e-05	0.00191413	1.12825	3.09023	0.266638	3.29873	0.469012	0.0570392	0.0774629	0.262893	ENSG00000175518	UBQLNL	ubiquilin-like
ENST00000405885	6.75289e-25	2.9189e-22	1.1271	3.08669	0.109384	6.15738	0.383811	0.0040446	0.049797	0.0496458	ENSG00000125347	IRF1	interferon regulatory factor 1	GO:0005829	cytosol	The part of the cytoplasm that does not contain organelles but which does contain other particulate matter, such as protein complexes. [GOC:hjd, GOC:jl]
ENST00000597451	8.3218e-05	0.00577765	1.1248	3.0796	0.28585	5.15476	0.661826	0.289997	0.0776982	0.0750683	ENSG00000221983	UBA52	ubiquitin A-52 residue ribosomal protein fusion product 1	GO:0003735	structural constituent of ribosome	The action of a molecule that contributes to the structural integrity of the ribosome. [GOC:mah]
ENST00000424970	0.000820147	0.0405223	1.12377	3.07644	0.335865	2.89142	0.782422	0.143926	0.21629	0.363698	ENSG00000138821	SLC39A8	solute carrier family 39 member 8	GO:0005385	zinc ion transmembrane transporter activity	Enables the transfer of zinc (Zn) ions from one side of a membrane to the other. [GOC:dgf]
ENST00000266556	0.000171255	0.0107031	1.12181	3.07041	0.29851	4.82005	0.697809	0.0449488	0.356038	0.0883238	ENSG00000139192	TAPBPL	TAP binding protein like	GO:0032403	protein complex binding	Interacting selectively and non-covalently with any protein complex (a complex of two or more proteins that may include other nonprotein molecules). [GOC:mah]
ENST00000615264	4.24795e-27	2.00426e-24	1.12126	3.06873	0.104007	6.71109	0.353394	0.00567072	0.0146458	0.0430078	ENSG00000100911	PSME2	microRNA 7703
ENST00000463934	2.09224e-05	0.00174132	1.11557	3.05132	0.262191	3.31876	0.407071	0.0508414	0.0289292	0.258508	ENSG00000239713	APOBEC3G	apolipoprotein B mRNA editing enzyme catalytic subunit 3G	GO:0003723	RNA binding	Interacting selectively and non-covalently with an RNA molecule or a portion thereof. [GOC:mah]
ENST00000508628	4.85061e-11	8.7596e-09	1.11497	3.04948	0.169566	7.86527	0.45901	0.00228565	0.127101	0.0387902	ENSG00000173821	RNF213	ring finger protein 213	GO:0004842	ubiquitin-protein transferase activity	Catalysis of the transfer of ubiquitin from one protein to another via the reaction X-Ub + Y --> Y-Ub + X, where both X-Ub and Y-Ub are covalent linkages. [GOC:BioGRID, GOC:jh2, PMID:9635407]
ENST00000554950	4.71788e-08	6.45079e-06	1.11006	3.03454	0.203247	4.51139	0.465861	0.0804347	0.0697755	0.105457	ENSG00000140105	WARS	tryptophanyl-tRNA synthetase	GO:0070062	extracellular exosome	A membrane-bounded vesicle that is released into the extracellular region by fusion of the limiting endosomal membrane of a multivesicular body with the plasma membrane. Extracellular exosomes, also simply called exosomes, have a diameter of about 40-100 nm. [GOC:BHF, GOC:mah, GOC:vesicles, PMID:15908444, PMID:17641064, PMID:19442504, PMID:19498381, PMID:22418571, PMID:24009894]
ENST00000314128	5.00631e-29	2.50308e-26	1.10753	3.02686	0.0990472	7.68313	0.345406	0.00541181	0.0180243	0.0387347	ENSG00000170581	STAT2	signal transducer and activator of transcription 2	GO:0003677	DNA binding	Any molecular function by which a gene product interacts selectively and non-covalently with DNA (deoxyribonucleic acid). [GOC:dph, GOC:jl, GOC:tb, GOC:vw]
ENST00000380289	5.46546e-09	8.2102e-07	1.10667	3.02428	0.189748	4.26182	0.47168	0.0204418	0.141577	0.124788	ENSG00000126010	GRPR	gastrin releasing peptide receptor	GO:0004871	signal transducer activity	Conveys a signal across a cell to trigger a change in cell function or state. A signal is a physical entity or change in state that is used to transfer information in order to trigger a response. [GOC:go_curators]
ENST00000613975	0.000473995	0.0256146	1.10506	3.01939	0.316178	4.04822	0.406041	0.303953	-0.217839	0.145906	ENSG00000170396	ZNF804A	zinc finger protein 804A
ENST00000337752	1.39158e-10	2.44065e-08	1.10406	3.01638	0.172057	4.36226	0.381174	0.0168716	0.0400726	0.116345	ENSG00000197536	C5orf56
ENST00000357443	4.65e-07	5.514e-05	1.10195	3.01002	0.218631	6.52202	0.569939	0.0366174	0.17848	0.0448374	ENSG00000155363	MOV10	Mov10 RISC complex RNA helicase	GO:0000166	nucleotide binding	Interacting selectively and non-covalently with a nucleotide, any compound consisting of a nucleoside that is esterified with (ortho)phosphate or an oligophosphate at any hydroxyl group on the ribose or deoxyribose. [GOC:mah, ISBN:0198547684]
ENST00000369163	3.23804e-06	0.000329699	1.09851	2.99968	0.235979	3.56797	0.429294	0.0400642	0.0165867	0.210522	ENSG00000278828	HIST1H3H	histone cluster 1 H3 family member h	GO:0003677	DNA binding	Any molecular function by which a gene product interacts selectively and non-covalently with DNA (deoxyribonucleic acid). [GOC:dph, GOC:jl, GOC:tb, GOC:vw]
ENST00000376896	4.02395e-07	4.80565e-05	1.0943	2.9871	0.215932	4.49669	0.590824	0.0203225	0.189497	0.106446	ENSG00000198963	RORB	RAR related orphan receptor B	GO:0003677	DNA binding	Any molecular function by which a gene product interacts selectively and non-covalently with DNA (deoxyribonucleic acid). [GOC:dph, GOC:jl, GOC:tb, GOC:vw]
ENST00000206451	1.89541e-31	1.03243e-28	1.09198	2.98016	0.0936011	7.85051	0.335319	0.000649288	0.021582	0.038776	ENSG00000092010	PSME1	proteasome activator subunit 1	GO:0008537	proteasome activator complex	A multisubunit complex that activates the hydrolysis of small nonubiquitinated peptides by binding to the proteasome core complex. [GOC:rb]
ENST00000530954	2.58169e-05	0.00208144	1.08682	2.96484	0.258304	3.84165	0.413222	0.129587	-0.0230636	0.170657	ENSG00000160710	ADAR	adenosine deaminase, RNA specific	GO:0003677	DNA binding	Any molecular function by which a gene product interacts selectively and non-covalently with DNA (deoxyribonucleic acid). [GOC:dph, GOC:jl, GOC:tb, GOC:vw]
ENST00000368985	0.000343407	0.0195976	1.07275	2.92342	0.29964	3.10825	0.377191	0.0961909	-0.0148545	0.307837	ENSG00000163131	CTSS	cathepsin S	GO:0001968	fibronectin binding	Interacting selectively and non-covalently with a fibronectin, a group of related adhesive glycoproteins of high molecular weight found on the surface of animal cells, connective tissue matrices, and in extracellular fluids. [GOC:hjd]
ENST00000556539	2.10071e-28	1.03488e-25	1.06405	2.89807	0.0962605	8.52948	0.32545	0.000423914	0.026329	0.0412734	ENSG00000170581	STAT2	signal transducer and activator of transcription 2	GO:0003677	DNA binding	Any molecular function by which a gene product interacts selectively and non-covalently with DNA (deoxyribonucleic acid). [GOC:dph, GOC:jl, GOC:tb, GOC:vw]
ENST00000566599	2.81744e-10	4.87759e-08	1.06295	2.8949	0.168495	4.42556	0.448876	0.0162685	0.0633558	0.111489	ENSG00000117616	RSRP1
ENST00000454828	7.20321e-15	1.7053e-12	1.06067	2.8883	0.136317	5.5912	0.358678	0.0219989	0.0452021	0.0616222	ENSG00000132274	TRIM22	tripartite motif containing 22	GO:0003700	transcription factor activity, sequence-specific DNA binding	Interacting selectively and non-covalently with a specific DNA sequence in order to modulate transcription. The transcription factor may or may not also interact selectively with a protein or macromolecular complex. [GOC:curators, GOC:txnOH]
ENST00000392882	0.000470267	0.025491	1.05863	2.88242	0.302713	7.51577	0.741986	0.0202631	0.392095	0.0389143	ENSG00000140105	WARS	tryptophanyl-tRNA synthetase	GO:0070062	extracellular exosome	A membrane-bounded vesicle that is released into the extracellular region by fusion of the limiting endosomal membrane of a multivesicular body with the plasma membrane. Extracellular exosomes, also simply called exosomes, have a diameter of about 40-100 nm. [GOC:BHF, GOC:mah, GOC:vesicles, PMID:15908444, PMID:17641064, PMID:19442504, PMID:19498381, PMID:22418571, PMID:24009894]
ENST00000488958	0.000339706	0.0194029	1.05664	2.87668	0.294905	6.00243	0.348724	0.339059	-0.290404	0.0523009	ENSG00000136147	PHF11	PHD finger protein 11	GO:0008270	zinc ion binding	Interacting selectively and non-covalently with zinc (Zn) ions. [GOC:ai]
ENST00000556140	2.29686e-16	6.25549e-14	1.05646	2.87618	0.128751	6.78496	0.361574	0.00248999	0.0721056	0.042393	ENSG00000170581	STAT2	signal transducer and activator of transcription 2	GO:0003677	DNA binding	Any molecular function by which a gene product interacts selectively and non-covalently with DNA (deoxyribonucleic acid). [GOC:dph, GOC:jl, GOC:tb, GOC:vw]
ENST00000475031	3.32583e-11	6.08808e-09	1.04698	2.84903	0.157883	4.64198	0.311517	0.0147375	0.00607672	0.0974337	ENSG00000105792	CFAP69
ENST00000418572	1.4141e-21	5.47639e-19	1.039	2.8264	0.108899	6.56423	0.305869	0.00897122	0.0133689	0.0443938	ENSG00000170581	STAT2	signal transducer and activator of transcription 2	GO:0003677	DNA binding	Any molecular function by which a gene product interacts selectively and non-covalently with DNA (deoxyribonucleic acid). [GOC:dph, GOC:jl, GOC:tb, GOC:vw]
ENST00000558173	4.78965e-06	0.00046778	1.02706	2.79285	0.224554	3.70755	0.386008	0.0378164	0.0487525	0.189093	ENSG00000185880	TRIM69	tripartite motif containing 69	GO:0004842	ubiquitin-protein transferase activity	Catalysis of the transfer of ubiquitin from one protein to another via the reaction X-Ub + Y --> Y-Ub + X, where both X-Ub and Y-Ub are covalent linkages. [GOC:BioGRID, GOC:jh2, PMID:9635407]
ENST00000557252	8.27044e-10	1.36816e-07	1.02627	2.79065	0.167155	5.11049	0.397617	0.0162257	0.109508	0.0766142	ENSG00000170581	STAT2	signal transducer and activator of transcription 2	GO:0003677	DNA binding	Any molecular function by which a gene product interacts selectively and non-covalently with DNA (deoxyribonucleic acid). [GOC:dph, GOC:jl, GOC:tb, GOC:vw]
ENST00000256447	6.39605e-11	1.14273e-08	1.02225	2.77943	0.156446	4.60292	0.412641	0.0104399	0.0888329	0.099699	ENSG00000134061	CD180	CD180 molecule	GO:0004872	receptor activity	Combining with an extracellular or intracellular messenger to initiate a change in cell activity. [GOC:ceb, ISBN:0198506732]
ENST00000293778	3.99965e-10	6.85342e-08	1.01942	2.77159	0.163002	5.55465	0.382387	0.0306355	0.0889277	0.0626397	ENSG00000161921	CXCL16	C-X-C motif chemokine ligand 16	GO:0005041	low-density lipoprotein receptor activity	Combining with a low-density lipoprotein particle and delivering the low-density lipoprotein into the cell via endocytosis. [GOC:bf, ISBN:0198506732]
ENST00000576153	2.11246e-10	3.67613e-08	1.01482	2.75886	0.15974	5.5839	0.404244	0.0249865	0.0898393	0.0618226	ENSG00000161921	CXCL16	C-X-C motif chemokine ligand 16	GO:0005041	low-density lipoprotein receptor activity	Combining with a low-density lipoprotein particle and delivering the low-density lipoprotein into the cell via endocytosis. [GOC:bf, ISBN:0198506732]
ENST00000407780	2.75924e-07	3.41707e-05	1.01446	2.75787	0.197397	4.05578	0.352378	0.0302617	0.0363228	0.145083	ENSG00000160223	ICOSLG	ICOS ligand	GO:0070062	extracellular exosome	A membrane-bounded vesicle that is released into the extracellular region by fusion of the limiting endosomal membrane of a multivesicular body with the plasma membrane. Extracellular exosomes, also simply called exosomes, have a diameter of about 40-100 nm. [GOC:BHF, GOC:mah, GOC:vesicles, PMID:15908444, PMID:17641064, PMID:19442504, PMID:19498381, PMID:22418571, PMID:24009894]
ENST00000396864	3.99394e-09	6.15141e-07	1.01287	2.7535	0.172127	7.24957	0.390093	0.00325778	0.130067	0.0396606	ENSG00000213928	IRF9	interferon regulatory factor 9	GO:0000975	regulatory region DNA binding	Interacting selectively and non-covalently with a DNA region that regulates a DNA-based process. Such processes include transcription, DNA replication, and DNA repair. [GOC:txnOH]
ENST00000481869	3.97143e-05	0.00303742	1.01012	2.74592	0.245822	3.86564	0.515805	0.0279071	0.244021	0.167557	ENSG00000188290	HES4	hes family bHLH transcription factor 4	GO:0003677	DNA binding	Any molecular function by which a gene product interacts selectively and non-covalently with DNA (deoxyribonucleic acid). [GOC:dph, GOC:jl, GOC:tb, GOC:vw]
ENST00000355496	8.46056e-05	0.00584372	1.00718	2.73786	0.256217	4.96352	0.531192	0.0599984	0.235413	0.0821502	ENSG00000105559	PLEKHA4	pleckstrin homology domain containing A4	GO:0005545	1-phosphatidylinositol binding	Interacting selectively and non-covalently with phosphatidylinositol, any glycophospholipid with its sn-glycerol 3-phosphate residue is esterified to the 1-hydroxyl group of 1D-myo-inositol. [ISBN:0198506732]
ENST00000355295	1.75965e-25	7.7561e-23	1.00468	2.73102	0.0963014	7.02676	0.29372	0.000997952	0.026777	0.0407349	ENSG00000196116	TDRD7	tudor domain containing 7	GO:0003723	RNA binding	Interacting selectively and non-covalently with an RNA molecule or a portion thereof. [GOC:mah]
ENST00000294728	9.84857e-08	1.3066e-05	1.00457	2.73073	0.188493	5.92296	0.436432	0.0168884	0.142994	0.0538279	ENSG00000162692	VCAM1	vascular cell adhesion molecule 1	GO:0071065	alpha9-beta1 integrin-vascular cell adhesion molecule-1 complex	A protein complex that consists of an alpha9-beta1 integrin complex bound to vascular cell adhesion molecule-1. [PMID:10209034]
ENST00000538359	2.54117e-05	0.00205125	1.00347	2.72774	0.238292	3.50179	0.332575	0.0335105	0.0413114	0.222013	ENSG00000255757	RP11-749H20.3
ENST00000489525	7.40046e-05	0.00518636	1.00131	2.72184	0.252663	3.58783	0.520663	0.0682596	0.219013	0.207259	ENSG00000110492	MDK	midkine (neurite growth-promoting factor 2)	GO:0008083	growth factor activity	The function that stimulates a cell to grow or proliferate. Most growth factors have other actions besides the induction of cell growth or proliferation. [ISBN:0815316194]
ENST00000301480	0.000141129	0.00909172	1.00118	2.72149	0.26304	3.28586	0.446204	0.0456059	0.140093	0.26575	ENSG00000198028	ZNF560	zinc finger protein 560	GO:0003676	nucleic acid binding	Interacting selectively and non-covalently with any nucleic acid. [GOC:jl]
ENST00000395003	4.40182e-15	1.07241e-12	1.00056	2.71981	0.127575	5.43851	0.332113	0.00719139	0.0583641	0.0660481	ENSG00000043143	JADE2	jade family PHD finger 2	GO:0043984	histone H4-K16 acetylation	The modification of histone H4 by the addition of an acetyl group to a lysine residue at position 16 of the histone. [GOC:jl]
ENST00000331222	1.48461e-23	6.17801e-21	-1.00399	2.72916	0.100373	6.65541	0.285644	0.00183045	0.0105467	0.0435062	ENSG00000182372	CLN8	microRNA 3674	GO:0016021	integral component of membrane	The component of a membrane consisting of the gene products and protein complexes having at least some part of their peptide sequence embedded in the hydrophobic region of the membrane. [GOC:dos, GOC:go_curators]
ENST00000296604	0.000901471	0.0436176	-1.01887	2.77006	0.306925	3.82744	0.620877	0.251393	-0.0407243	0.172521	ENSG00000164188	RANBP3L	RAN binding protein 3 like	GO:0008536	Ran GTPase binding	Interacting selectively and non-covalently with Ran, a conserved Ras-like GTP-binding protein, implicated in nucleocytoplasmic transport, cell cycle progression, spindle assembly, nuclear organization and nuclear envelope (NE) assembly. [GOC:rn, PMID:12787777, PMID:14726649]
ENST00000316403	0.000239247	0.0142862	-1.02134	2.77691	0.278028	6.49327	0.584116	0.0142443	0.333605	0.0451519	ENSG00000120885	CLU	microRNA 6843	GO:0097440	apical dendrite	A dendrite that emerges near the apical pole of a neuron. In bipolar neurons, apical dendrites are located on the opposite side of the soma from the axon. [NIF_Subcellular:sao273773228]
ENST00000372587	0.000157649	0.0100401	-1.02898	2.79822	0.272312	5.17605	0.782665	0.0121132	0.321578	0.0743418	ENSG00000127129	EDN2	endothelin 2	GO:0005623	cell	The basic structural and functional unit of all organisms. Includes the plasma membrane and any external encapsulating structures such as the cell wall and cell envelope. [GOC:go_curators]
ENST00000505041	1.17269e-06	0.000130729	-1.02915	2.79868	0.21175	5.02079	0.486062	0.121861	-0.0206263	0.079911	ENSG00000128045	RASL11B
ENST00000324453	8.33563e-20	2.84934e-17	-1.03447	2.81363	0.11357	6.93785	0.337216	0.0117156	0.0463256	0.0412831	ENSG00000180354	MTURN	maturin, neural progenitor differentiation regulator homolog	GO:0007275	multicellular organism development	The biological process whose specific outcome is the progression of a multicellular organism over time from an initial condition (e.g. a zygote or a young adult) to a later condition (e.g. a multicellular animal or an aged adult). [GOC:dph, GOC:ems, GOC:isa_complete, GOC:tb]
ENST00000337221	1.26126e-05	0.00110029	-1.0423	2.83572	0.238691	5.28721	0.535735	0.0277096	0.22867	0.0706991	ENSG00000168077	SCARA3	scavenger receptor class A member 3	GO:0034138	toll-like receptor 3 signaling pathway	Any series of molecular signals generated as a consequence of binding to toll-like receptor 3. [GOC:add, PMID:16551253, PMID:17328678]
ENST00000354106	2.15236e-11	3.98353e-09	-1.04397	2.84047	0.155926	5.45948	0.424975	0.0259035	0.0835043	0.065423	ENSG00000095637	SORBS1	sorbin and SH3 domain containing 1	GO:0005899	insulin receptor complex	A disulfide-bonded, heterotetrameric receptor complex. The alpha chains are entirely extracellular, while each beta chain has one transmembrane domain. The ligand binds to the alpha subunit extracellular domain and the kinase is associated with the beta subunit intracellular domain. [ISBN:0198506732]
ENST00000417104	1.18702e-05	0.00104368	-1.04798	2.85188	0.239267	3.50987	0.40638	0.0370577	0.0603032	0.22056	ENSG00000236083	OR13E1P
ENST00000422318	1.64494e-15	4.20641e-13	-1.04949	2.85619	0.131754	7.89921	0.360671	0.000622557	0.077493	0.0388295	ENSG00000168268	NT5DC2	5'-nucleotidase domain containing 2	GO:0008253	5'-nucleotidase activity	Catalysis of the reaction: a 5'-ribonucleotide + H2O = a ribonucleoside + phosphate. [EC:3.1.3.5]
ENST00000262648	3.70039e-14	8.40402e-12	-1.06151	2.89074	0.140205	8.2015	0.389591	0.000496311	0.0879628	0.0395873	ENSG00000011201	ANOS1	anosmin 1	GO:0016020	membrane	A lipid bilayer along with all the proteins and protein complexes embedded in it an attached to it. [GOC:dos, GOC:mah, ISBN:0815316194]
ENST00000507835	0.000259667	0.0153414	-1.0978	2.99758	0.30056	3.32601	0.589617	0.149574	0.155944	0.256939	ENSG00000138829	FBN2	fibrillin 2	GO:0005578	proteinaceous extracellular matrix	A layer consisting mainly of proteins (especially collagen) and glycosaminoglycans (mostly as proteoglycans) that forms a sheet underlying or overlying cells such as endothelial and epithelial cells. The proteins are secreted by cells in the vicinity. An example of this component is found in Mus musculus. [GOC:mtg_sensu, ISBN:0198547684]
ENST00000529356	9.66564e-05	0.00652143	-1.12283	3.07355	0.287992	3.59767	0.743502	0.167553	0.202822	0.205674	ENSG00000149294	NCAM1	neural cell adhesion molecule 1	GO:0016021	integral component of membrane	The component of a membrane consisting of the gene products and protein complexes having at least some part of their peptide sequence embedded in the hydrophobic region of the membrane. [GOC:dos, GOC:go_curators]
ENST00000369700	1.13752e-12	2.32352e-10	-1.15219	3.16513	0.16199	4.85512	0.482334	0.00939149	0.108692	0.0867317	ENSG00000146250	PRSS35	protease, serine 35	GO:0005576	extracellular region	The space external to the outermost structure of a cell. For cells without external protective or external encapsulating structures this refers to space outside of the plasma membrane. This term covers the host cell environment outside an intracellular parasite. [GOC:go_curators]
ENST00000452085	4.5581e-09	6.89353e-07	-1.15425	3.17165	0.196886	4.85361	0.517405	0.0291329	0.145305	0.0867987	ENSG00000111817	DSE	dermatan sulfate epimerase	GO:0016853	isomerase activity	Catalysis of the geometric or structural changes within one molecule. Isomerase is the systematic name for any enzyme of EC class 5. [ISBN:0198506732]
ENST00000361686	1.82587e-13	3.98467e-11	-1.18453	3.26914	0.16092	4.98975	0.4556	0.0354182	0.0552485	0.0811104	ENSG00000144057	ST6GAL2	ST6 beta-galactoside alpha-2,6-sialyltransferase 2	GO:0003824	catalytic activity	Catalysis of a biochemical reaction at physiological temperatures. In biologically catalyzed reactions, the reactants are known as substrates, and the catalysts are naturally occurring macromolecular substances known as enzymes. Enzymes possess specific binding sites for substrates, and are usually composed wholly or largely of protein, but RNA that has catalytic activity (ribozyme) is often also…
ENST00000502503	3.68458e-05	0.00285057	-1.20803	3.34688	0.292755	3.65398	0.622091	0.188689	-0.0115706	0.196985	ENSG00000113391	FAM172A	microRNA 2277
ENST00000554861	0.000867461	0.0423325	-1.22218	3.39459	0.366987	3.15256	0.732846	0.309137	-0.0234753	0.296919	ENSG00000119681	LTBP2
ENST00000311623	2.00839e-05	0.00167778	-1.23574	3.44094	0.289812	5.8588	1.18646	0.00655446	0.371405	0.0551497	ENSG00000174792	C4orf26	chromosome 4 open reading frame 26	GO:0005515	protein binding	Interacting selectively and non-covalently with any protein or protein complex (a complex of two or more proteins that may include other nonprotein molecules). [GOC:go_curators]
ENST00000502994	3.96106e-07	4.73898e-05	-1.25013	3.4908	0.246534	4.08932	0.769927	0.132008	0.0801267	0.141498	ENSG00000164188	RANBP3L	RAN binding protein 3 like	GO:0008536	Ran GTPase binding	Interacting selectively and non-covalently with Ran, a conserved Ras-like GTP-binding protein, implicated in nucleocytoplasmic transport, cell cycle progression, spindle assembly, nuclear organization and nuclear envelope (NE) assembly. [GOC:rn, PMID:12787777, PMID:14726649]
ENST00000511093	4.23385e-05	0.00321609	-1.31161	3.71216	0.320349	3.44268	1.08789	0.0883117	0.373493	0.233062	ENSG00000174792	C4orf26	chromosome 4 open reading frame 26	GO:0005515	protein binding	Interacting selectively and non-covalently with any protein or protein complex (a complex of two or more proteins that may include other nonprotein molecules). [GOC:go_curators]
ENST00000618232	5.23698e-07	6.16638e-05	-1.31425	3.72194	0.261937	3.97694	0.622898	0.154795	0.0241842	0.153954	ENSG00000152154	TMEM178A	transmembrane protein 178A	GO:0045671	negative regulation of osteoclast differentiation	Any process that stops, prevents, or reduces the frequency, rate or extent of osteoclast differentiation. [GOC:go_curators]
ENST00000414590	0.000229823	0.0138096	-1.34843	3.85137	0.366048	2.53716	0.910043	0.137044	0.313081	0.465915	ENSG00000143195	ILDR2
ENST00000556509	0.000171895	0.0107231	-1.40414	4.07204	0.373731	2.95002	1.2619	0.262272	0.366264	0.348367	ENSG00000205683	DPF3	double PHD fingers 3	GO:0003676	nucleic acid binding	Interacting selectively and non-covalently with any nucleic acid. [GOC:jl]
ENST00000367912	7.03195e-05	0.00495402	-1.41031	4.09723	0.354777	2.85229	1.1171	0.156167	0.410234	0.37399	ENSG00000185860	CCDC190	coiled-coil domain containing 190
ENST00000528158	1.09663e-06	0.000123691	-1.41585	4.12001	0.290524	4.009	0.86922	0.0542217	0.325597	0.150271	ENSG00000149294	NCAM1	neural cell adhesion molecule 1	GO:0016021	integral component of membrane	The component of a membrane consisting of the gene products and protein complexes having at least some part of their peptide sequence embedded in the hydrophobic region of the membrane. [GOC:dos, GOC:go_curators]
ENST00000332272	1.42618e-05	0.00122975	-1.42417	4.15441	0.328166	3.74771	0.964501	0.0517733	0.432844	0.183375	ENSG00000183196	CHST6	carbohydrate sulfotransferase 6	GO:0001517	N-acetylglucosamine 6-O-sulfotransferase activity	Catalysis of the reaction: 3'-phosphoadenosine 5'-phosphosulfate + N-acetyl-D-glucosamine = adenosine 3',5'-bisphosphate + N-acetyl-D-glucosamine 6-sulfate. [GOC:ai, GOC:hjd]
ENST00000342032	4.02942e-06	0.000399353	-1.48004	4.39312	0.32106	2.91907	0.820597	0.107399	0.162154	0.356458	ENSG00000106341	PPP1R17	protein phosphatase 1 regulatory subunit 17	GO:0005622	intracellular	The living contents of a cell; the matter contained within (but not including) the plasma membrane, usually taken to exclude large vacuoles and masses of secretory or ingested material. In eukaryotes it includes the nucleus and cytoplasm. [ISBN:0198506732]
ENST00000511368	1.88694e-06	0.000202598	-1.54915	4.70748	0.325099	3.94802	1.18365	0.208287	0.267317	0.157366	ENSG00000145536	ADAMTS16	ADAM metallopeptidase with thrombospondin type 1 motif 16	GO:0004222	metalloendopeptidase activity	Catalysis of the hydrolysis of internal, alpha-peptide bonds in a polypeptide chain by a mechanism in which water acts as a nucleophile, one or two metal ions hold the water molecule in place, and charged amino acid side chains are ligands for the metal ions. [GOC:mah, http://merops.sanger.ac.uk/about/glossary.htm#CATTYPE, http://merops.sanger.ac.uk/about/glossary.htm#ENDOPEPTIDASE]
ENST00000312584	3.89357e-05	0.00299153	-1.57558	4.83354	0.383007	6.91008	1.24834	0.0016545	0.65847	0.0414688	ENSG00000173530	TNFRSF10D	TNF receptor superfamily member 10d	GO:0004888	transmembrane signaling receptor activity	Combining with an extracellular or intracellular signal and transmitting the signal from one side of the membrane to the other to initiate a change in cell activity or state as part of signal transduction. [GOC:go_curators, Wikipedia:Transmembrane_receptor]
ENST00000507460	7.77839e-06	0.000719941	-1.5886	4.8969	0.355297	3.07601	1.16997	0.091696	0.476366	0.315927	ENSG00000151834	GABRA2	gamma-aminobutyric acid type A receptor alpha2 subunit	GO:0016021	integral component of membrane	The component of a membrane consisting of the gene products and protein complexes having at least some part of their peptide sequence embedded in the hydrophobic region of the membrane. [GOC:dos, GOC:go_curators]
ENST00000303531	1.75314e-09	2.78995e-07	-1.62537	5.08029	0.270032	4.37316	1.09257	0.0300589	0.298069	0.115483	ENSG00000166501	PRKCB	protein kinase C beta	GO:0070062	extracellular exosome	A membrane-bounded vesicle that is released into the extracellular region by fusion of the limiting endosomal membrane of a multivesicular body with the plasma membrane. Extracellular exosomes, also simply called exosomes, have a diameter of about 40-100 nm. [GOC:BHF, GOC:mah, GOC:vesicles, PMID:15908444, PMID:17641064, PMID:19442504, PMID:19498381, PMID:22418571, PMID:24009894]
ENST00000274181	1.22265e-06	0.000135174	-1.62623	5.08469	0.335172	7.53376	1.15968	0.00271047	0.502822	0.0388844	ENSG00000145536	ADAMTS16	ADAM metallopeptidase with thrombospondin type 1 motif 16	GO:0004222	metalloendopeptidase activity	Catalysis of the hydrolysis of internal, alpha-peptide bonds in a polypeptide chain by a mechanism in which water acts as a nucleophile, one or two metal ions hold the water molecule in place, and charged amino acid side chains are ligands for the metal ions. [GOC:mah, http://merops.sanger.ac.uk/about/glossary.htm#CATTYPE, http://merops.sanger.ac.uk/about/glossary.htm#ENDOPEPTIDASE]
ENST00000274063	1.16142e-05	0.0010225	-1.63963	5.15329	0.373944	8.51277	2.23412	0.000488845	0.628764	0.0411647	ENSG00000145423	SFRP2	secreted frizzled related protein 2	GO:0005615	extracellular space	That part of a multicellular organism outside the cells proper, usually taken to be outside the plasma membranes, and occupied by fluid. [ISBN:0198547684]
ENST00000570453	1.29445e-13	2.84346e-11	-1.68257	5.37934	0.227167	4.5232	0.955283	0.026361	0.205861	0.104676	ENSG00000182575	NXPH3	neurexophilin 3	GO:0005576	extracellular region	The space external to the outermost structure of a cell. For cells without external protective or external encapsulating structures this refers to space outside of the plasma membrane. This term covers the host cell environment outside an intracellular parasite. [GOC:go_curators]
ENST00000328741	4.7236e-09	7.11172e-07	-1.69492	5.44623	0.289403	3.8974	1.09544	0.181195	0.195698	0.163545	ENSG00000182575	NXPH3	neurexophilin 3	GO:0005576	extracellular region	The space external to the outermost structure of a cell. For cells without external protective or external encapsulating structures this refers to space outside of the plasma membrane. This term covers the host cell environment outside an intracellular parasite. [GOC:go_curators]
ENST00000543795	2.43365e-05	0.00198615	-1.83386	6.258	0.434475	4.18521	1.78496	0.717601	-0.0748469	0.131856	ENSG00000141971	MVB12A	multivesicular body subunit 12A	GO:0043231	intracellular membrane-bounded organelle	Organized structure of distinctive morphology and function, bounded by a single or double lipid bilayer membrane and occurring within the cell. Includes the nucleus, mitochondria, plastids, vacuoles, and vesicles. Excludes the plasma membrane. [GOC:go_curators]
ENST00000580279	3.2941e-15	8.14383e-13	-1.85694	6.40414	0.235676	4.42261	1.16881	0.0201057	0.229838	0.111707	ENSG00000266524	GDF10	growth differentiation factor 10	GO:0005125	cytokine activity	Functions to control the survival, growth, differentiation and effector function of tissues and cells. [ISBN:0198599471]
ENST00000556788	0.000158825	0.0101053	-1.95129	7.03775	0.516644	2.91903	2.1614	0.129719	1.07143	0.356469	ENSG00000139971	C14orf37
ENST00000468642	0.000482185	0.0259273	-1.95756	7.082	0.56083	1.6916	1.90581	0.60694	0.403338	0.808447	ENSG00000138459	SLC35A5	solute carrier family 35 member A5	GO:0016021	integral component of membrane	The component of a membrane consisting of the gene products and protein complexes having at least some part of their peptide sequence embedded in the hydrophobic region of the membrane. [GOC:dos, GOC:go_curators]
ENST00000618229	0.000393684	0.0220167	-1.98981	7.31411	0.561413	2.08098	2.50863	0.592475	0.825856	0.631459	ENSG00000148248	SURF4	surfeit 4	GO:0016021	integral component of membrane	The component of a membrane consisting of the gene products and protein complexes having at least some part of their peptide sequence embedded in the hydrophobic region of the membrane. [GOC:dos, GOC:go_curators]
ENST00000625213	0.000393684	0.0220167	-1.98981	7.31411	0.561413	2.08098	2.50863	0.592475	0.825856	0.631459	ENSG00000280951	SURF4	surfeit 4
ENST00000344327	0.000172517	0.0107519	-1.9956	7.35659	0.531281	1.40824	2.08312	0.310703	0.596329	0.959467	ENSG00000137672	TRPC6	transient receptor potential cation channel subfamily C member 6	GO:0003779	actin binding	Interacting selectively and non-covalently with monomeric or multimeric forms of actin, including actin filaments. [GOC:clt]
ENST00000508365	0.000677552	0.0345732	-2.03136	7.62442	0.597721	1.72879	2.05684	0.81763	0.169958	0.790085	ENSG00000145794	MEGF10	multiple EGF like domains 10	GO:0006909	phagocytosis	An endocytosis process that results in the engulfment of external particulate material by phagocytes. The particles are initially contained within phagocytic vacuoles (phagosomes), which then fuse with primary lysosomes to effect digestion of the particles. [ISBN:0198506732]
ENST00000527355	0.000622758	0.0321197	-2.07614	7.97362	0.606791	1.26241	2.68708	0.611503	0.988251	1.04538	ENSG00000167792	NDUFV1	NADH:ubiquinone oxidoreductase core subunit V1
ENST00000412247	0.00018739	0.0115605	-2.1035	8.19479	0.56312	1.51661	2.31034	0.527661	0.672051	0.899307	ENSG00000115419	GLS	glutaminase	GO:0006541	glutamine metabolic process	The chemical reactions and pathways involving glutamine, 2-amino-4-carbamoylbutanoic acid. [GOC:ai]
ENST00000430352	0.00101802	0.0480317	-2.10605	8.2157	0.641013	2.78153	3.09043	1.15388	0.695161	0.393189	ENSG00000141338	ABCA8	ATP binding cassette subfamily A member 8	GO:0016021	integral component of membrane	The component of a membrane consisting of the gene products and protein complexes having at least some part of their peptide sequence embedded in the hydrophobic region of the membrane. [GOC:dos, GOC:go_curators]
ENST00000575857	0.000389981	0.0218827	-2.10985	8.247	0.594865	2.06932	2.49393	0.956125	0.130116	0.636263	ENSG00000124067	SLC12A4	solute carrier family 12 member 4	GO:0016020	membrane	A lipid bilayer along with all the proteins and protein complexes embedded in it an attached to it. [GOC:dos, GOC:mah, ISBN:0815316194]
ENST00000372182	0.000852142	0.0417949	-2.14511	8.54298	0.643158	2.43151	2.9711	0.602708	1.25873	0.500626	ENSG00000070785	EIF2B3
ENST00000479711	3.34277e-05	0.00260417	-2.17228	8.77832	0.523598	2.06944	2.36821	0.597485	0.39891	0.636212	ENSG00000109654	TRIM2
ENST00000510906	0.000779412	0.0389694	-2.18923	8.92834	0.651556	2.81335	3.2878	1.10588	0.804478	0.384456	ENSG00000162493	PDPN	podoplanin	GO:0016021	integral component of membrane	The component of a membrane consisting of the gene products and protein complexes having at least some part of their peptide sequence embedded in the hydrophobic region of the membrane. [GOC:dos, GOC:go_curators]
ENST00000488946	0.000862163	0.0421937	-2.22865	9.28734	0.668858	1.68254	2.66071	1.2002	0.30555	0.812967	ENSG00000142541	RPL13A
ENST00000209929	1.64639e-09	2.6263e-07	-2.23119	9.31092	0.370056	2.97417	2.46867	0.274161	0.208669	0.342074	ENSG00000094963	FMO2	flavin containing monooxygenase 2	GO:0004497	monooxygenase activity	Catalysis of the incorporation of one atom from molecular oxygen into a compound and the reduction of the other atom of oxygen to water. [http://www.onelook.com/, ISBN:0198506732]
ENST00000617527	0.000557977	0.0294125	-2.25852	9.56891	0.654404	0.976231	2.55012	0.695327	0.648689	1.23177	ENSG00000178104	PDE4DIP
ENST00000582818	0.000829753	0.0409064	-2.28257	9.8018	0.682856	2.36113	3.87341	1.57341	0.449647	0.524907	ENSG00000141736	ERBB2	erb-b2 receptor tyrosine kinase 2	GO:0016021	integral component of membrane	The component of a membrane consisting of the gene products and protein complexes having at least some part of their peptide sequence embedded in the hydrophobic region of the membrane. [GOC:dos, GOC:go_curators]
ENST00000475453	0.000402014	0.0223838	-2.31758	10.151	0.654912	2.71967	3.27926	1.49011	0.439979	0.410641	ENSG00000084731	KIF3C
ENST00000576885	0.000584741	0.030524	-2.3559	10.5476	0.685134	1.41122	3.26671	1.15457	0.697329	0.957768	ENSG00000132361	CLUH	clustered mitochondria homolog
ENST00000481281	0.000969807	0.0464772	-2.37545	10.7559	0.720022	1.23689	3.48154	1.27192	0.940646	1.06102	ENSG00000116478	HDAC1
ENST00000520379	2.14453e-05	0.00177583	-2.4367	11.4353	0.573438	2.38965	2.64674	0.964788	0.251888	0.514953	ENSG00000187391	MAGI2
ENST00000586513	0.000690308	0.0351009	-2.4928	12.0951	0.734602	1.33963	3.51892	1.42922	0.626537	0.999159	ENSG00000178982	EIF3K
ENST00000510722	0.000204324	0.012536	-2.51209	12.3306	0.676454	1.24857	3.32483	1.00531	0.770588	1.05384	ENSG00000164171	ITGA2	integrin subunit alpha 2	GO:0016021	integral component of membrane	The component of a membrane consisting of the gene products and protein complexes having at least some part of their peptide sequence embedded in the hydrophobic region of the membrane. [GOC:dos, GOC:go_curators]
ENST00000304636	0.000236889	0.0141833	-2.6076	13.5665	0.709353	5.48769	4.17312	0.179051	2.08527	0.0645873	ENSG00000168542	COL3A1	microRNA 3606	GO:0031012	extracellular matrix	A structure lying external to one or more cells, which provides structural support for cells or tissues. [GOC:mah, NIF_Subcellular:nlx_subcell_20090513]
ENST00000339773	5.94404e-05	0.00429137	-2.62786	13.8441	0.654507	2.30512	3.55227	1.26539	0.662312	0.54491	ENSG00000135622	SEMA4F	ssemaphorin 4F	GO:0016021	integral component of membrane	The component of a membrane consisting of the gene products and protein complexes having at least some part of their peptide sequence embedded in the hydrophobic region of the membrane. [GOC:dos, GOC:go_curators]
ENST00000475839	5.02024e-06	0.000486049	-2.65637	14.2445	0.582034	2.13311	4.12227	0.914093	0.561498	0.610344	ENSG00000153266	FEZF2	FEZ family zinc finger 2	GO:0045944	positive regulation of transcription from RNA polymerase II promoter	Any process that activates or increases the frequency, rate or extent of transcription from an RNA polymerase II promoter. [GOC:go_curators, GOC:txnOH]
ENST00000505223	0.000239624	0.0142959	-2.68725	14.6912	0.731602	2.13249	4.64773	1.46023	0.948352	0.610592	ENSG00000133706	LARS
ENST00000446293	0.000571501	0.029937	-2.82696	16.894	0.820647	2.88725	5.56574	1.06482	1.96576	0.364788	ENSG00000160058	BSDC1	BSD domain containing 1
ENST00000614329	0.000666083	0.0340398	-2.96872	19.467	0.872339	2.85203	5.38521	3.05033	-0.32752	0.374059	ENSG00000270629	NBPF14	notch homolog 2 N-terminal-like protein
ENST00000492726	0.00088646	0.0430682	-2.96895	19.4716	0.893111	2.59967	5.73153	1.8521	1.73732	0.44633	ENSG00000175084	DES
ENST00000527290	2.26411e-07	2.84066e-05	-2.97488	19.5872	0.574719	2.15312	3.69815	0.883957	0.2318	0.6024	ENSG00000118363	SPCS2
ENST00000343854	7.1697e-05	0.00504045	-2.97654	19.6199	0.749649	1.7803	4.55687	1.76372	-0.0374419	0.765157	ENSG00000182732	RGS6	regulator of G-protein signaling 6	GO:0005834	heterotrimeric G-protein complex	Any of a family of heterotrimeric GTP-binding and hydrolyzing proteins; they belong to a superfamily of GTPases that includes monomeric proteins such as EF-Tu and RAS. Heterotrimeric G-proteins consist of three subunits; the alpha subunit contains the guanine nucleotide binding site and possesses GTPase activity; the beta and gamma subunits are tightly associated and function as a beta-gamma hete…
ENST00000588740	0.000138789	0.00896679	-2.99816	20.0487	0.786854	2.84627	5.59211	1.55289	1.23324	0.375592	ENSG00000173581	CCDC106	coiled-coil domain containing 106	GO:0005515	protein binding	Interacting selectively and non-covalently with any protein or protein complex (a complex of two or more proteins that may include other nonprotein molecules). [GOC:go_curators]
ENST00000327946	0.000626145	0.0322448	-3.01091	20.3059	0.880377	3.76387	5.48856	1.60834	1.87945	0.18112	ENSG00000182771	GRID1	glutamate ionotropic receptor delta type subunit 1	GO:0004872	receptor activity	Combining with an extracellular or intracellular messenger to initiate a change in cell activity. [GOC:ceb, ISBN:0198506732]
ENST00000557663	3.3425e-05	0.00260417	-3.02285	20.5497	0.728611	2.39068	4.52164	1.87433	0.143759	0.514596	ENSG00000100603	SNW1
ENST00000519339	8.15623e-05	0.00567447	-3.02525	20.5991	0.767875	2.28268	4.84963	2.10025	0.273278	0.553098	ENSG00000145901	TNIP1	TNFAIP3 interacting protein 1	GO:0070373	negative regulation of ERK1 and ERK2 cascade	Any process that stops, prevents, or reduces the frequency, rate or extent of signal transduction mediated by the ERK1 and ERK2 cascade. [GOC:add, ISBN:0121245462, ISBN:0896039986]
ENST00000480112	9.64362e-05	0.0065178	-3.08101	21.7803	0.790126	1.76943	5.26052	2.03898	0.754853	0.770369	ENSG00000136861	CDK5RAP2	CDK5 regulatory subunit associated protein 2	GO:0016021	integral component of membrane	The component of a membrane consisting of the gene products and protein complexes having at least some part of their peptide sequence embedded in the hydrophobic region of the membrane. [GOC:dos, GOC:go_curators]
ENST00000367800	2.86925e-06	0.000296657	-3.23024	25.2857	0.690227	1.98303	4.92393	1.47108	0.389223	0.67278	ENSG00000135541	AHI1	Abelson helper integration site 1	GO:0005515	protein binding	Interacting selectively and non-covalently with any protein or protein complex (a complex of two or more proteins that may include other nonprotein molecules). [GOC:go_curators]
ENST00000523966	0.000114029	0.0075641	-3.24029	25.5412	0.839754	3.16657	6.83585	2.74679	0.42655	0.293518	ENSG00000113558	SKP1	S-phase kinase associated protein 1	GO:0006511	ubiquitin-dependent protein catabolic process	The chemical reactions and pathways resulting in the breakdown of a protein or peptide by hydrolysis of its peptide bonds, initiated by the covalent attachment of a ubiquitin group, or multiple ubiquitin groups, to the protein. [GOC:go_curators]
ENST00000341415	2.49881e-06	0.000262406	-3.26689	26.2295	0.693867	2.80358	5.47133	0.210719	1.95582	0.38712	ENSG00000188624	IGFL3	IGF like family member 3	GO:0005576	extracellular region	The space external to the outermost structure of a cell. For cells without external protective or external encapsulating structures this refers to space outside of the plasma membrane. This term covers the host cell environment outside an intracellular parasite. [GOC:go_curators]
ENST00000409208	0.000126711	0.00823409	-3.28142	26.6137	0.856151	2.25466	6.14692	1.41813	1.88035	0.563461	ENSG00000137166	FOXP4	forkhead box P4	GO:0005634	nucleus	A membrane-bounded organelle of eukaryotic cells in which chromosomes are housed and replicated. In most cells, the nucleus contains all of the cell's chromosomes except the organellar chromosomes, and is the site of RNA synthesis and processing. In some species, or in specialized cell types, RNA metabolism or DNA replication may be absent. [GOC:go_curators]
ENST00000513761	9.48113e-08	1.26035e-05	-3.72576	41.5028	0.698179	3.03578	6.07458	1.48597	0.707573	0.326162	ENSG00000109572	CLCN3	chloride voltage-gated channel 3	GO:0000166	nucleotide binding	Interacting selectively and non-covalently with a nucleotide, any compound consisting of a nucleoside that is esterified with (ortho)phosphate or an oligophosphate at any hydroxyl group on the ribose or deoxyribose. [GOC:mah, ISBN:0198547684]
ENST00000589222	3.64096e-07	4.37948e-05	-4.13328	62.3822	0.812545	3.37202	7.22164	0.999686	1.97135	0.247205	ENSG00000141376	BCAS3	BCAS3, microtubule associated cell migration factor	GO:0003682	chromatin binding	Interacting selectively and non-covalently with chromatin, the network of fibers of DNA, protein, and sometimes RNA, that make up the chromosomes of the eukaryotic nucleus during interphase. [GOC:jl, ISBN:0198506732, PMID:20404130]

## Sheet: Sheet 2
GOID	GOTerm	Ontology Source	Term PValue	Term PValue Corrected with Bonferroni step down	Group PValue	Group PValue Corrected with Bonferroni step down	GOLevels	GOGroups	% Associated Genes	Nr. Genes	Associated Genes Found
GO:0006952	defense response	GO_BiologicalProcess-GOA_09.02.2016_16h18	2.3e-56	1e-53	9.3e-37	2e-34	[3]	Group101	6.50202	129	[ACE2, ADAR, APOBEC3F, APOBEC3G, APOL1, APOL2, APOL3, B2M, BATF2, BIRC3, BST2, BTC, C19orf66, C1R, C1S, C3, CASP1, CCL5, CCR1, CD180, CFB, CTSS, CUL1, CXCL10, CXCL11, CXCL16, CXCL2, CXCL8, CXCL9, CYP19A1, DDX58, DDX60, DHX58, DLC1, DPP4, EIF2AK2, ESR2, GBP1, GBP2, GBP3, GBP5, HERC5, HLA-A, HLA-B, HLA-C, HLA-E, HLA-F, ICAM1, IDO1, IFI16, IFI27, IFI30, IFI35, IFI44L, IFI6, IFIH1, IFIT1, IFIT2, IFIT…
GO:0006952	defense response	GO_BiologicalProcess-GOA_09.02.2016_16h18	2.3e-56	1e-53	2.3e-53	5.4e-51	[3]	Group153	6.50202	129	[ACE2, ADAR, APOBEC3F, APOBEC3G, APOL1, APOL2, APOL3, B2M, BATF2, BIRC3, BST2, BTC, C19orf66, C1R, C1S, C3, CASP1, CCL5, CCR1, CD180, CFB, CTSS, CUL1, CXCL10, CXCL11, CXCL16, CXCL2, CXCL8, CXCL9, CYP19A1, DDX58, DDX60, DHX58, DLC1, DPP4, EIF2AK2, ESR2, GBP1, GBP2, GBP3, GBP5, HERC5, HLA-A, HLA-B, HLA-C, HLA-E, HLA-F, ICAM1, IDO1, IFI16, IFI27, IFI30, IFI35, IFI44L, IFI6, IFIH1, IFIT1, IFIT2, IFIT…
GO:0045087	innate immune response	GO_BiologicalProcess-GOA_09.02.2016_16h18	7.9e-53	3.5e-50	9.3e-37	2e-34	[3, 4]	Group101	8.42279	102	[ADAR, APOBEC3F, APOBEC3G, APOL1, B2M, BIRC3, BST2, BTC, C19orf66, C1R, C1S, C3, CASP1, CCL5, CD180, CFB, CTSS, CUL1, CXCL10, CXCL16, DDX58, DDX60, DHX58, EIF2AK2, GBP1, GBP2, GBP5, HERC5, HLA-A, HLA-B, HLA-C, HLA-E, HLA-F, ICAM1, IFI16, IFI27, IFI30, IFI35, IFI6, IFIH1, IFIT1, IFIT2, IFIT3, IFIT5, IFITM1, IFITM2, IFITM3, IRF1, IRF7, IRF9, ISG15, ISG20, KYNU, LGALS9, MOV10, MR1, MX1, MX2, NLRC5, …
GO:0045087	innate immune response	GO_BiologicalProcess-GOA_09.02.2016_16h18	7.9e-53	3.5e-50	2.4e-47	5.5e-45	[3, 4]	Group11	8.42279	102	[ADAR, APOBEC3F, APOBEC3G, APOL1, B2M, BIRC3, BST2, BTC, C19orf66, C1R, C1S, C3, CASP1, CCL5, CD180, CFB, CTSS, CUL1, CXCL10, CXCL16, DDX58, DDX60, DHX58, EIF2AK2, GBP1, GBP2, GBP5, HERC5, HLA-A, HLA-B, HLA-C, HLA-E, HLA-F, ICAM1, IFI16, IFI27, IFI30, IFI35, IFI6, IFIH1, IFIT1, IFIT2, IFIT3, IFIT5, IFITM1, IFITM2, IFITM3, IRF1, IRF7, IRF9, ISG15, ISG20, KYNU, LGALS9, MOV10, MR1, MX1, MX2, NLRC5, …
GO:0045087	innate immune response	GO_BiologicalProcess-GOA_09.02.2016_16h18	7.9e-53	3.5e-50	4.8e-42	1e-39	[3, 4]	Group135	8.42279	102	[ADAR, APOBEC3F, APOBEC3G, APOL1, B2M, BIRC3, BST2, BTC, C19orf66, C1R, C1S, C3, CASP1, CCL5, CD180, CFB, CTSS, CUL1, CXCL10, CXCL16, DDX58, DDX60, DHX58, EIF2AK2, GBP1, GBP2, GBP5, HERC5, HLA-A, HLA-B, HLA-C, HLA-E, HLA-F, ICAM1, IFI16, IFI27, IFI30, IFI35, IFI6, IFIH1, IFIT1, IFIT2, IFIT3, IFIT5, IFITM1, IFITM2, IFITM3, IRF1, IRF7, IRF9, ISG15, ISG20, KYNU, LGALS9, MOV10, MR1, MX1, MX2, NLRC5, …
GO:0045087	innate immune response	GO_BiologicalProcess-GOA_09.02.2016_16h18	7.9e-53	3.5e-50	3e-50	6.9e-48	[3, 4]	Group152	8.42279	102	[ADAR, APOBEC3F, APOBEC3G, APOL1, B2M, BIRC3, BST2, BTC, C19orf66, C1R, C1S, C3, CASP1, CCL5, CD180, CFB, CTSS, CUL1, CXCL10, CXCL16, DDX58, DDX60, DHX58, EIF2AK2, GBP1, GBP2, GBP5, HERC5, HLA-A, HLA-B, HLA-C, HLA-E, HLA-F, ICAM1, IFI16, IFI27, IFI30, IFI35, IFI6, IFIH1, IFIT1, IFIT2, IFIT3, IFIT5, IFITM1, IFITM2, IFITM3, IRF1, IRF7, IRF9, ISG15, ISG20, KYNU, LGALS9, MOV10, MR1, MX1, MX2, NLRC5, …
GO:0045087	innate immune response	GO_BiologicalProcess-GOA_09.02.2016_16h18	7.9e-53	3.5e-50	2.3e-53	5.4e-51	[3, 4]	Group153	8.42279	102	[ADAR, APOBEC3F, APOBEC3G, APOL1, B2M, BIRC3, BST2, BTC, C19orf66, C1R, C1S, C3, CASP1, CCL5, CD180, CFB, CTSS, CUL1, CXCL10, CXCL16, DDX58, DDX60, DHX58, EIF2AK2, GBP1, GBP2, GBP5, HERC5, HLA-A, HLA-B, HLA-C, HLA-E, HLA-F, ICAM1, IFI16, IFI27, IFI30, IFI35, IFI6, IFIH1, IFIT1, IFIT2, IFIT3, IFIT5, IFITM1, IFITM2, IFITM3, IRF1, IRF7, IRF9, ISG15, ISG20, KYNU, LGALS9, MOV10, MR1, MX1, MX2, NLRC5, …
GO:0045087	innate immune response	GO_BiologicalProcess-GOA_09.02.2016_16h18	7.9e-53	3.5e-50	2.8e-32	6.3e-30	[3, 4]	Group173	8.42279	102	[ADAR, APOBEC3F, APOBEC3G, APOL1, B2M, BIRC3, BST2, BTC, C19orf66, C1R, C1S, C3, CASP1, CCL5, CD180, CFB, CTSS, CUL1, CXCL10, CXCL16, DDX58, DDX60, DHX58, EIF2AK2, GBP1, GBP2, GBP5, HERC5, HLA-A, HLA-B, HLA-C, HLA-E, HLA-F, ICAM1, IFI16, IFI27, IFI30, IFI35, IFI6, IFIH1, IFIT1, IFIT2, IFIT3, IFIT5, IFITM1, IFITM2, IFITM3, IRF1, IRF7, IRF9, ISG15, ISG20, KYNU, LGALS9, MOV10, MR1, MX1, MX2, NLRC5, …
GO:0045087	innate immune response	GO_BiologicalProcess-GOA_09.02.2016_16h18	7.9e-53	3.5e-50	2.8e-32	6.3e-30	[3, 4]	Group21	8.42279	102	[ADAR, APOBEC3F, APOBEC3G, APOL1, B2M, BIRC3, BST2, BTC, C19orf66, C1R, C1S, C3, CASP1, CCL5, CD180, CFB, CTSS, CUL1, CXCL10, CXCL16, DDX58, DDX60, DHX58, EIF2AK2, GBP1, GBP2, GBP5, HERC5, HLA-A, HLA-B, HLA-C, HLA-E, HLA-F, ICAM1, IFI16, IFI27, IFI30, IFI35, IFI6, IFIH1, IFIT1, IFIT2, IFIT3, IFIT5, IFITM1, IFITM2, IFITM3, IRF1, IRF7, IRF9, ISG15, ISG20, KYNU, LGALS9, MOV10, MR1, MX1, MX2, NLRC5, …
GO:0045087	innate immune response	GO_BiologicalProcess-GOA_09.02.2016_16h18	7.9e-53	3.5e-50	5.8e-41	1.3e-38	[3, 4]	Group32	8.42279	102	[ADAR, APOBEC3F, APOBEC3G, APOL1, B2M, BIRC3, BST2, BTC, C19orf66, C1R, C1S, C3, CASP1, CCL5, CD180, CFB, CTSS, CUL1, CXCL10, CXCL16, DDX58, DDX60, DHX58, EIF2AK2, GBP1, GBP2, GBP5, HERC5, HLA-A, HLA-B, HLA-C, HLA-E, HLA-F, ICAM1, IFI16, IFI27, IFI30, IFI35, IFI6, IFIH1, IFIT1, IFIT2, IFIT3, IFIT5, IFITM1, IFITM2, IFITM3, IRF1, IRF7, IRF9, ISG15, ISG20, KYNU, LGALS9, MOV10, MR1, MX1, MX2, NLRC5, …
GO:0045087	innate immune response	GO_BiologicalProcess-GOA_09.02.2016_16h18	7.9e-53	3.5e-50	1.3e-33	2.9e-31	[3, 4]	Group60	8.42279	102	[ADAR, APOBEC3F, APOBEC3G, APOL1, B2M, BIRC3, BST2, BTC, C19orf66, C1R, C1S, C3, CASP1, CCL5, CD180, CFB, CTSS, CUL1, CXCL10, CXCL16, DDX58, DDX60, DHX58, EIF2AK2, GBP1, GBP2, GBP5, HERC5, HLA-A, HLA-B, HLA-C, HLA-E, HLA-F, ICAM1, IFI16, IFI27, IFI30, IFI35, IFI6, IFIH1, IFIT1, IFIT2, IFIT3, IFIT5, IFITM1, IFITM2, IFITM3, IRF1, IRF7, IRF9, ISG15, ISG20, KYNU, LGALS9, MOV10, MR1, MX1, MX2, NLRC5, …
GO:0034340	response to type I interferon	GO_BiologicalProcess-GOA_09.02.2016_16h18	1e-47	4.8e-45	3e-50	6.9e-48	[4, 5]	Group152	44.186	38	[ADAR, BST2, C19orf66, GBP2, HLA-A, HLA-B, HLA-C, HLA-E, HLA-F, IFI27, IFI35, IFI6, IFIT1, IFIT2, IFIT3, IFITM1, IFITM2, IFITM3, IRF1, IRF7, IRF9, ISG15, ISG20, MX1, MX2, NLRC5, OAS1, OAS2, OAS3, OASL, PSMB8, RSAD2, SAMHD1, SP100, STAT1, STAT2, USP18, XAF1]
GO:0034340	response to type I interferon	GO_BiologicalProcess-GOA_09.02.2016_16h18	1e-47	4.8e-45	2.8e-32	6.3e-30	[4, 5]	Group173	44.186	38	[ADAR, BST2, C19orf66, GBP2, HLA-A, HLA-B, HLA-C, HLA-E, HLA-F, IFI27, IFI35, IFI6, IFIT1, IFIT2, IFIT3, IFITM1, IFITM2, IFITM3, IRF1, IRF7, IRF9, ISG15, ISG20, MX1, MX2, NLRC5, OAS1, OAS2, OAS3, OASL, PSMB8, RSAD2, SAMHD1, SP100, STAT1, STAT2, USP18, XAF1]
GO:0034340	response to type I interferon	GO_BiologicalProcess-GOA_09.02.2016_16h18	1e-47	4.8e-45	3.8e-49	8.9e-47	[4, 5]	Group175	44.186	38	[ADAR, BST2, C19orf66, GBP2, HLA-A, HLA-B, HLA-C, HLA-E, HLA-F, IFI27, IFI35, IFI6, IFIT1, IFIT2, IFIT3, IFITM1, IFITM2, IFITM3, IRF1, IRF7, IRF9, ISG15, ISG20, MX1, MX2, NLRC5, OAS1, OAS2, OAS3, OASL, PSMB8, RSAD2, SAMHD1, SP100, STAT1, STAT2, USP18, XAF1]
GO:0034340	response to type I interferon	GO_BiologicalProcess-GOA_09.02.2016_16h18	1e-47	4.8e-45	2.8e-32	6.3e-30	[4, 5]	Group21	44.186	38	[ADAR, BST2, C19orf66, GBP2, HLA-A, HLA-B, HLA-C, HLA-E, HLA-F, IFI27, IFI35, IFI6, IFIT1, IFIT2, IFIT3, IFITM1, IFITM2, IFITM3, IRF1, IRF7, IRF9, ISG15, ISG20, MX1, MX2, NLRC5, OAS1, OAS2, OAS3, OASL, PSMB8, RSAD2, SAMHD1, SP100, STAT1, STAT2, USP18, XAF1]
GO:0034340	response to type I interferon	GO_BiologicalProcess-GOA_09.02.2016_16h18	1e-47	4.8e-45	1.3e-33	2.9e-31	[4, 5]	Group60	44.186	38	[ADAR, BST2, C19orf66, GBP2, HLA-A, HLA-B, HLA-C, HLA-E, HLA-F, IFI27, IFI35, IFI6, IFIT1, IFIT2, IFIT3, IFITM1, IFITM2, IFITM3, IRF1, IRF7, IRF9, ISG15, ISG20, MX1, MX2, NLRC5, OAS1, OAS2, OAS3, OASL, PSMB8, RSAD2, SAMHD1, SP100, STAT1, STAT2, USP18, XAF1]
GO:0034340	response to type I interferon	GO_BiologicalProcess-GOA_09.02.2016_16h18	1e-47	4.8e-45	7.4e-46	1.6e-43	[4, 5]	Group69	44.186	38	[ADAR, BST2, C19orf66, GBP2, HLA-A, HLA-B, HLA-C, HLA-E, HLA-F, IFI27, IFI35, IFI6, IFIT1, IFIT2, IFIT3, IFITM1, IFITM2, IFITM3, IRF1, IRF7, IRF9, ISG15, ISG20, MX1, MX2, NLRC5, OAS1, OAS2, OAS3, OASL, PSMB8, RSAD2, SAMHD1, SP100, STAT1, STAT2, USP18, XAF1]
GO:0071357	cellular response to type I interferon	GO_BiologicalProcess-GOA_09.02.2016_16h18	7e-47	3.1e-44	3e-50	6.9e-48	[5, 6]	Group152	45.122	37	[ADAR, BST2, GBP2, HLA-A, HLA-B, HLA-C, HLA-E, HLA-F, IFI27, IFI35, IFI6, IFIT1, IFIT2, IFIT3, IFITM1, IFITM2, IFITM3, IRF1, IRF7, IRF9, ISG15, ISG20, MX1, MX2, NLRC5, OAS1, OAS2, OAS3, OASL, PSMB8, RSAD2, SAMHD1, SP100, STAT1, STAT2, USP18, XAF1]
GO:0060337	type I interferon signaling pathway	GO_BiologicalProcess-GOA_09.02.2016_16h18	7e-47	3.1e-44	3e-50	6.9e-48	[6, 7]	Group152	45.122	37	[ADAR, BST2, GBP2, HLA-A, HLA-B, HLA-C, HLA-E, HLA-F, IFI27, IFI35, IFI6, IFIT1, IFIT2, IFIT3, IFITM1, IFITM2, IFITM3, IRF1, IRF7, IRF9, ISG15, ISG20, MX1, MX2, NLRC5, OAS1, OAS2, OAS3, OASL, PSMB8, RSAD2, SAMHD1, SP100, STAT1, STAT2, USP18, XAF1]
GO:0071357	cellular response to type I interferon	GO_BiologicalProcess-GOA_09.02.2016_16h18	7e-47	3.1e-44	2.8e-32	6.3e-30	[5, 6]	Group173	45.122	37	[ADAR, BST2, GBP2, HLA-A, HLA-B, HLA-C, HLA-E, HLA-F, IFI27, IFI35, IFI6, IFIT1, IFIT2, IFIT3, IFITM1, IFITM2, IFITM3, IRF1, IRF7, IRF9, ISG15, ISG20, MX1, MX2, NLRC5, OAS1, OAS2, OAS3, OASL, PSMB8, RSAD2, SAMHD1, SP100, STAT1, STAT2, USP18, XAF1]
GO:0060337	type I interferon signaling pathway	GO_BiologicalProcess-GOA_09.02.2016_16h18	7e-47	3.1e-44	2.8e-32	6.3e-30	[6, 7]	Group173	45.122	37	[ADAR, BST2, GBP2, HLA-A, HLA-B, HLA-C, HLA-E, HLA-F, IFI27, IFI35, IFI6, IFIT1, IFIT2, IFIT3, IFITM1, IFITM2, IFITM3, IRF1, IRF7, IRF9, ISG15, ISG20, MX1, MX2, NLRC5, OAS1, OAS2, OAS3, OASL, PSMB8, RSAD2, SAMHD1, SP100, STAT1, STAT2, USP18, XAF1]
GO:0071357	cellular response to type I interferon	GO_BiologicalProcess-GOA_09.02.2016_16h18	7e-47	3.1e-44	3.8e-49	8.9e-47	[5, 6]	Group175	45.122	37	[ADAR, BST2, GBP2, HLA-A, HLA-B, HLA-C, HLA-E, HLA-F, IFI27, IFI35, IFI6, IFIT1, IFIT2, IFIT3, IFITM1, IFITM2, IFITM3, IRF1, IRF7, IRF9, ISG15, ISG20, MX1, MX2, NLRC5, OAS1, OAS2, OAS3, OASL, PSMB8, RSAD2, SAMHD1, SP100, STAT1, STAT2, USP18, XAF1]
GO:0060337	type I interferon signaling pathway	GO_BiologicalProcess-GOA_09.02.2016_16h18	7e-47	3.1e-44	3.8e-49	8.9e-47	[6, 7]	Group175	45.122	37	[ADAR, BST2, GBP2, HLA-A, HLA-B, HLA-C, HLA-E, HLA-F, IFI27, IFI35, IFI6, IFIT1, IFIT2, IFIT3, IFITM1, IFITM2, IFITM3, IRF1, IRF7, IRF9, ISG15, ISG20, MX1, MX2, NLRC5, OAS1, OAS2, OAS3, OASL, PSMB8, RSAD2, SAMHD1, SP100, STAT1, STAT2, USP18, XAF1]
GO:0071357	cellular response to type I interferon	GO_BiologicalProcess-GOA_09.02.2016_16h18	7e-47	3.1e-44	2.8e-32	6.3e-30	[5, 6]	Group21	45.122	37	[ADAR, BST2, GBP2, HLA-A, HLA-B, HLA-C, HLA-E, HLA-F, IFI27, IFI35, IFI6, IFIT1, IFIT2, IFIT3, IFITM1, IFITM2, IFITM3, IRF1, IRF7, IRF9, ISG15, ISG20, MX1, MX2, NLRC5, OAS1, OAS2, OAS3, OASL, PSMB8, RSAD2, SAMHD1, SP100, STAT1, STAT2, USP18, XAF1]
GO:0060337	type I interferon signaling pathway	GO_BiologicalProcess-GOA_09.02.2016_16h18	7e-47	3.1e-44	2.8e-32	6.3e-30	[6, 7]	Group21	45.122	37	[ADAR, BST2, GBP2, HLA-A, HLA-B, HLA-C, HLA-E, HLA-F, IFI27, IFI35, IFI6, IFIT1, IFIT2, IFIT3, IFITM1, IFITM2, IFITM3, IRF1, IRF7, IRF9, ISG15, ISG20, MX1, MX2, NLRC5, OAS1, OAS2, OAS3, OASL, PSMB8, RSAD2, SAMHD1, SP100, STAT1, STAT2, USP18, XAF1]
GO:0071357	cellular response to type I interferon	GO_BiologicalProcess-GOA_09.02.2016_16h18	7e-47	3.1e-44	1.3e-33	2.9e-31	[5, 6]	Group60	45.122	37	[ADAR, BST2, GBP2, HLA-A, HLA-B, HLA-C, HLA-E, HLA-F, IFI27, IFI35, IFI6, IFIT1, IFIT2, IFIT3, IFITM1, IFITM2, IFITM3, IRF1, IRF7, IRF9, ISG15, ISG20, MX1, MX2, NLRC5, OAS1, OAS2, OAS3, OASL, PSMB8, RSAD2, SAMHD1, SP100, STAT1, STAT2, USP18, XAF1]
GO:0060337	type I interferon signaling pathway	GO_BiologicalProcess-GOA_09.02.2016_16h18	7e-47	3.1e-44	1.3e-33	2.9e-31	[6, 7]	Group60	45.122	37	[ADAR, BST2, GBP2, HLA-A, HLA-B, HLA-C, HLA-E, HLA-F, IFI27, IFI35, IFI6, IFIT1, IFIT2, IFIT3, IFITM1, IFITM2, IFITM3, IRF1, IRF7, IRF9, ISG15, ISG20, MX1, MX2, NLRC5, OAS1, OAS2, OAS3, OASL, PSMB8, RSAD2, SAMHD1, SP100, STAT1, STAT2, USP18, XAF1]
GO:0071357	cellular response to type I interferon	GO_BiologicalProcess-GOA_09.02.2016_16h18	7e-47	3.1e-44	7.4e-46	1.6e-43	[5, 6]	Group69	45.122	37	[ADAR, BST2, GBP2, HLA-A, HLA-B, HLA-C, HLA-E, HLA-F, IFI27, IFI35, IFI6, IFIT1, IFIT2, IFIT3, IFITM1, IFITM2, IFITM3, IRF1, IRF7, IRF9, ISG15, ISG20, MX1, MX2, NLRC5, OAS1, OAS2, OAS3, OASL, PSMB8, RSAD2, SAMHD1, SP100, STAT1, STAT2, USP18, XAF1]
GO:0060337	type I interferon signaling pathway	GO_BiologicalProcess-GOA_09.02.2016_16h18	7e-47	3.1e-44	7.4e-46	1.6e-43	[6, 7]	Group69	45.122	37	[ADAR, BST2, GBP2, HLA-A, HLA-B, HLA-C, HLA-E, HLA-F, IFI27, IFI35, IFI6, IFIT1, IFIT2, IFIT3, IFITM1, IFITM2, IFITM3, IRF1, IRF7, IRF9, ISG15, ISG20, MX1, MX2, NLRC5, OAS1, OAS2, OAS3, OASL, PSMB8, RSAD2, SAMHD1, SP100, STAT1, STAT2, USP18, XAF1]
GO:0034097	response to cytokine	GO_BiologicalProcess-GOA_09.02.2016_16h18	7.4e-46	3.3e-43	9.3e-37	2e-34	[4]	Group101	9.31264	84	[ADAR, B2M, BIRC3, BST2, C19orf66, CCL5, CCR1, CUL1, CXCL10, CXCL11, CXCL16, CXCL2, CXCL8, CXCL9, EBI3, EIF2AK2, GBP1, GBP2, GBP5, HERC5, HLA-A, HLA-B, HLA-C, HLA-E, HLA-F, ICAM1, IFI27, IFI30, IFI35, IFI6, IFIT1, IFIT2, IFIT3, IFITM1, IFITM2, IFITM3, IL15RA, IL17RE, IL18BP, IRF1, IRF7, IRF9, ISG15, ISG20, KYNU, LGALS9, MX1, MX2, NEDD4, NLRC5, OAS1, OAS2, OAS3, OASL, PARP9, PLSCR1, PLVAP, PML, PN…
GO:0034097	response to cytokine	GO_BiologicalProcess-GOA_09.02.2016_16h18	7.4e-46	3.3e-43	2.4e-47	5.5e-45	[4]	Group11	9.31264	84	[ADAR, B2M, BIRC3, BST2, C19orf66, CCL5, CCR1, CUL1, CXCL10, CXCL11, CXCL16, CXCL2, CXCL8, CXCL9, EBI3, EIF2AK2, GBP1, GBP2, GBP5, HERC5, HLA-A, HLA-B, HLA-C, HLA-E, HLA-F, ICAM1, IFI27, IFI30, IFI35, IFI6, IFIT1, IFIT2, IFIT3, IFITM1, IFITM2, IFITM3, IL15RA, IL17RE, IL18BP, IRF1, IRF7, IRF9, ISG15, ISG20, KYNU, LGALS9, MX1, MX2, NEDD4, NLRC5, OAS1, OAS2, OAS3, OASL, PARP9, PLSCR1, PLVAP, PML, PN…
GO:0034097	response to cytokine	GO_BiologicalProcess-GOA_09.02.2016_16h18	7.4e-46	3.3e-43	2.3e-53	5.4e-51	[4]	Group153	9.31264	84	[ADAR, B2M, BIRC3, BST2, C19orf66, CCL5, CCR1, CUL1, CXCL10, CXCL11, CXCL16, CXCL2, CXCL8, CXCL9, EBI3, EIF2AK2, GBP1, GBP2, GBP5, HERC5, HLA-A, HLA-B, HLA-C, HLA-E, HLA-F, ICAM1, IFI27, IFI30, IFI35, IFI6, IFIT1, IFIT2, IFIT3, IFITM1, IFITM2, IFITM3, IL15RA, IL17RE, IL18BP, IRF1, IRF7, IRF9, ISG15, ISG20, KYNU, LGALS9, MX1, MX2, NEDD4, NLRC5, OAS1, OAS2, OAS3, OASL, PARP9, PLSCR1, PLVAP, PML, PN…
GO:0034097	response to cytokine	GO_BiologicalProcess-GOA_09.02.2016_16h18	7.4e-46	3.3e-43	2.8e-32	6.3e-30	[4]	Group173	9.31264	84	[ADAR, B2M, BIRC3, BST2, C19orf66, CCL5, CCR1, CUL1, CXCL10, CXCL11, CXCL16, CXCL2, CXCL8, CXCL9, EBI3, EIF2AK2, GBP1, GBP2, GBP5, HERC5, HLA-A, HLA-B, HLA-C, HLA-E, HLA-F, ICAM1, IFI27, IFI30, IFI35, IFI6, IFIT1, IFIT2, IFIT3, IFITM1, IFITM2, IFITM3, IL15RA, IL17RE, IL18BP, IRF1, IRF7, IRF9, ISG15, ISG20, KYNU, LGALS9, MX1, MX2, NEDD4, NLRC5, OAS1, OAS2, OAS3, OASL, PARP9, PLSCR1, PLVAP, PML, PN…
GO:0034097	response to cytokine	GO_BiologicalProcess-GOA_09.02.2016_16h18	7.4e-46	3.3e-43	3.8e-49	8.9e-47	[4]	Group175	9.31264	84	[ADAR, B2M, BIRC3, BST2, C19orf66, CCL5, CCR1, CUL1, CXCL10, CXCL11, CXCL16, CXCL2, CXCL8, CXCL9, EBI3, EIF2AK2, GBP1, GBP2, GBP5, HERC5, HLA-A, HLA-B, HLA-C, HLA-E, HLA-F, ICAM1, IFI27, IFI30, IFI35, IFI6, IFIT1, IFIT2, IFIT3, IFITM1, IFITM2, IFITM3, IL15RA, IL17RE, IL18BP, IRF1, IRF7, IRF9, ISG15, ISG20, KYNU, LGALS9, MX1, MX2, NEDD4, NLRC5, OAS1, OAS2, OAS3, OASL, PARP9, PLSCR1, PLVAP, PML, PN…
GO:0034097	response to cytokine	GO_BiologicalProcess-GOA_09.02.2016_16h18	7.4e-46	3.3e-43	2.8e-32	6.3e-30	[4]	Group21	9.31264	84	[ADAR, B2M, BIRC3, BST2, C19orf66, CCL5, CCR1, CUL1, CXCL10, CXCL11, CXCL16, CXCL2, CXCL8, CXCL9, EBI3, EIF2AK2, GBP1, GBP2, GBP5, HERC5, HLA-A, HLA-B, HLA-C, HLA-E, HLA-F, ICAM1, IFI27, IFI30, IFI35, IFI6, IFIT1, IFIT2, IFIT3, IFITM1, IFITM2, IFITM3, IL15RA, IL17RE, IL18BP, IRF1, IRF7, IRF9, ISG15, ISG20, KYNU, LGALS9, MX1, MX2, NEDD4, NLRC5, OAS1, OAS2, OAS3, OASL, PARP9, PLSCR1, PLVAP, PML, PN…
GO:0034097	response to cytokine	GO_BiologicalProcess-GOA_09.02.2016_16h18	7.4e-46	3.3e-43	1.3e-33	2.9e-31	[4]	Group60	9.31264	84	[ADAR, B2M, BIRC3, BST2, C19orf66, CCL5, CCR1, CUL1, CXCL10, CXCL11, CXCL16, CXCL2, CXCL8, CXCL9, EBI3, EIF2AK2, GBP1, GBP2, GBP5, HERC5, HLA-A, HLA-B, HLA-C, HLA-E, HLA-F, ICAM1, IFI27, IFI30, IFI35, IFI6, IFIT1, IFIT2, IFIT3, IFITM1, IFITM2, IFITM3, IL15RA, IL17RE, IL18BP, IRF1, IRF7, IRF9, ISG15, ISG20, KYNU, LGALS9, MX1, MX2, NEDD4, NLRC5, OAS1, OAS2, OAS3, OASL, PARP9, PLSCR1, PLVAP, PML, PN…
GO:0034097	response to cytokine	GO_BiologicalProcess-GOA_09.02.2016_16h18	7.4e-46	3.3e-43	7.4e-46	1.6e-43	[4]	Group69	9.31264	84	[ADAR, B2M, BIRC3, BST2, C19orf66, CCL5, CCR1, CUL1, CXCL10, CXCL11, CXCL16, CXCL2, CXCL8, CXCL9, EBI3, EIF2AK2, GBP1, GBP2, GBP5, HERC5, HLA-A, HLA-B, HLA-C, HLA-E, HLA-F, ICAM1, IFI27, IFI30, IFI35, IFI6, IFIT1, IFIT2, IFIT3, IFITM1, IFITM2, IFITM3, IL15RA, IL17RE, IL18BP, IRF1, IRF7, IRF9, ISG15, ISG20, KYNU, LGALS9, MX1, MX2, NEDD4, NLRC5, OAS1, OAS2, OAS3, OASL, PARP9, PLSCR1, PLVAP, PML, PN…
GO:0019221	cytokine-mediated signaling pathway	GO_BiologicalProcess-GOA_09.02.2016_16h18	9.6e-46	4.2e-43	9.3e-37	2e-34	[5, 6]	Group101	11.4961	73	[ADAR, B2M, BIRC3, BST2, CCL5, CCR1, CUL1, CXCL10, CXCL11, CXCL2, CXCL8, CXCL9, EBI3, GBP1, GBP2, HERC5, HLA-A, HLA-B, HLA-C, HLA-E, HLA-F, ICAM1, IFI27, IFI30, IFI35, IFI6, IFIT1, IFIT2, IFIT3, IFITM1, IFITM2, IFITM3, IL15RA, IL17RE, IRF1, IRF7, IRF9, ISG15, ISG20, MX1, MX2, NEDD4, NLRC5, OAS1, OAS2, OAS3, OASL, PLVAP, PML, PSMB10, PSMB8, PSMB9, PSME1, PSME2, RSAD2, SAMHD1, SP100, STAT1, STAT2, …
GO:0019221	cytokine-mediated signaling pathway	GO_BiologicalProcess-GOA_09.02.2016_16h18	9.6e-46	4.2e-43	2.8e-32	6.3e-30	[5, 6]	Group173	11.4961	73	[ADAR, B2M, BIRC3, BST2, CCL5, CCR1, CUL1, CXCL10, CXCL11, CXCL2, CXCL8, CXCL9, EBI3, GBP1, GBP2, HERC5, HLA-A, HLA-B, HLA-C, HLA-E, HLA-F, ICAM1, IFI27, IFI30, IFI35, IFI6, IFIT1, IFIT2, IFIT3, IFITM1, IFITM2, IFITM3, IL15RA, IL17RE, IRF1, IRF7, IRF9, ISG15, ISG20, MX1, MX2, NEDD4, NLRC5, OAS1, OAS2, OAS3, OASL, PLVAP, PML, PSMB10, PSMB8, PSMB9, PSME1, PSME2, RSAD2, SAMHD1, SP100, STAT1, STAT2, …
GO:0019221	cytokine-mediated signaling pathway	GO_BiologicalProcess-GOA_09.02.2016_16h18	9.6e-46	4.2e-43	3.8e-49	8.9e-47	[5, 6]	Group175	11.4961	73	[ADAR, B2M, BIRC3, BST2, CCL5, CCR1, CUL1, CXCL10, CXCL11, CXCL2, CXCL8, CXCL9, EBI3, GBP1, GBP2, HERC5, HLA-A, HLA-B, HLA-C, HLA-E, HLA-F, ICAM1, IFI27, IFI30, IFI35, IFI6, IFIT1, IFIT2, IFIT3, IFITM1, IFITM2, IFITM3, IL15RA, IL17RE, IRF1, IRF7, IRF9, ISG15, ISG20, MX1, MX2, NEDD4, NLRC5, OAS1, OAS2, OAS3, OASL, PLVAP, PML, PSMB10, PSMB8, PSMB9, PSME1, PSME2, RSAD2, SAMHD1, SP100, STAT1, STAT2, …
GO:0019221	cytokine-mediated signaling pathway	GO_BiologicalProcess-GOA_09.02.2016_16h18	9.6e-46	4.2e-43	2.8e-32	6.3e-30	[5, 6]	Group21	11.4961	73	[ADAR, B2M, BIRC3, BST2, CCL5, CCR1, CUL1, CXCL10, CXCL11, CXCL2, CXCL8, CXCL9, EBI3, GBP1, GBP2, HERC5, HLA-A, HLA-B, HLA-C, HLA-E, HLA-F, ICAM1, IFI27, IFI30, IFI35, IFI6, IFIT1, IFIT2, IFIT3, IFITM1, IFITM2, IFITM3, IL15RA, IL17RE, IRF1, IRF7, IRF9, ISG15, ISG20, MX1, MX2, NEDD4, NLRC5, OAS1, OAS2, OAS3, OASL, PLVAP, PML, PSMB10, PSMB8, PSMB9, PSME1, PSME2, RSAD2, SAMHD1, SP100, STAT1, STAT2, …
GO:0019221	cytokine-mediated signaling pathway	GO_BiologicalProcess-GOA_09.02.2016_16h18	9.6e-46	4.2e-43	1.3e-33	2.9e-31	[5, 6]	Group60	11.4961	73	[ADAR, B2M, BIRC3, BST2, CCL5, CCR1, CUL1, CXCL10, CXCL11, CXCL2, CXCL8, CXCL9, EBI3, GBP1, GBP2, HERC5, HLA-A, HLA-B, HLA-C, HLA-E, HLA-F, ICAM1, IFI27, IFI30, IFI35, IFI6, IFIT1, IFIT2, IFIT3, IFITM1, IFITM2, IFITM3, IL15RA, IL17RE, IRF1, IRF7, IRF9, ISG15, ISG20, MX1, MX2, NEDD4, NLRC5, OAS1, OAS2, OAS3, OASL, PLVAP, PML, PSMB10, PSMB8, PSMB9, PSME1, PSME2, RSAD2, SAMHD1, SP100, STAT1, STAT2, …
GO:0019221	cytokine-mediated signaling pathway	GO_BiologicalProcess-GOA_09.02.2016_16h18	9.6e-46	4.2e-43	7.4e-46	1.6e-43	[5, 6]	Group69	11.4961	73	[ADAR, B2M, BIRC3, BST2, CCL5, CCR1, CUL1, CXCL10, CXCL11, CXCL2, CXCL8, CXCL9, EBI3, GBP1, GBP2, HERC5, HLA-A, HLA-B, HLA-C, HLA-E, HLA-F, ICAM1, IFI27, IFI30, IFI35, IFI6, IFIT1, IFIT2, IFIT3, IFITM1, IFITM2, IFITM3, IL15RA, IL17RE, IRF1, IRF7, IRF9, ISG15, ISG20, MX1, MX2, NEDD4, NLRC5, OAS1, OAS2, OAS3, OASL, PLVAP, PML, PSMB10, PSMB8, PSMB9, PSME1, PSME2, RSAD2, SAMHD1, SP100, STAT1, STAT2, …
GO:0071345	cellular response to cytokine stimulus	GO_BiologicalProcess-GOA_09.02.2016_16h18	4.8e-44	2.1e-41	9.3e-37	2e-34	[5]	Group101	9.83607	78	[ADAR, B2M, BIRC3, BST2, CCL5, CCR1, CUL1, CXCL10, CXCL11, CXCL2, CXCL8, CXCL9, EBI3, GBP1, GBP2, GBP5, HERC5, HLA-A, HLA-B, HLA-C, HLA-E, HLA-F, ICAM1, IFI27, IFI30, IFI35, IFI6, IFIT1, IFIT2, IFIT3, IFITM1, IFITM2, IFITM3, IL15RA, IL17RE, IL18BP, IRF1, IRF7, IRF9, ISG15, ISG20, LGALS9, MX1, MX2, NEDD4, NLRC5, OAS1, OAS2, OAS3, OASL, PLVAP, PML, PNPT1, PSMB10, PSMB8, PSMB9, PSME1, PSME2, RSAD2, …
GO:0071345	cellular response to cytokine stimulus	GO_BiologicalProcess-GOA_09.02.2016_16h18	4.8e-44	2.1e-41	2.8e-32	6.3e-30	[5]	Group173	9.83607	78	[ADAR, B2M, BIRC3, BST2, CCL5, CCR1, CUL1, CXCL10, CXCL11, CXCL2, CXCL8, CXCL9, EBI3, GBP1, GBP2, GBP5, HERC5, HLA-A, HLA-B, HLA-C, HLA-E, HLA-F, ICAM1, IFI27, IFI30, IFI35, IFI6, IFIT1, IFIT2, IFIT3, IFITM1, IFITM2, IFITM3, IL15RA, IL17RE, IL18BP, IRF1, IRF7, IRF9, ISG15, ISG20, LGALS9, MX1, MX2, NEDD4, NLRC5, OAS1, OAS2, OAS3, OASL, PLVAP, PML, PNPT1, PSMB10, PSMB8, PSMB9, PSME1, PSME2, RSAD2, …
GO:0071345	cellular response to cytokine stimulus	GO_BiologicalProcess-GOA_09.02.2016_16h18	4.8e-44	2.1e-41	3.8e-49	8.9e-47	[5]	Group175	9.83607	78	[ADAR, B2M, BIRC3, BST2, CCL5, CCR1, CUL1, CXCL10, CXCL11, CXCL2, CXCL8, CXCL9, EBI3, GBP1, GBP2, GBP5, HERC5, HLA-A, HLA-B, HLA-C, HLA-E, HLA-F, ICAM1, IFI27, IFI30, IFI35, IFI6, IFIT1, IFIT2, IFIT3, IFITM1, IFITM2, IFITM3, IL15RA, IL17RE, IL18BP, IRF1, IRF7, IRF9, ISG15, ISG20, LGALS9, MX1, MX2, NEDD4, NLRC5, OAS1, OAS2, OAS3, OASL, PLVAP, PML, PNPT1, PSMB10, PSMB8, PSMB9, PSME1, PSME2, RSAD2, …
GO:0071345	cellular response to cytokine stimulus	GO_BiologicalProcess-GOA_09.02.2016_16h18	4.8e-44	2.1e-41	2.8e-32	6.3e-30	[5]	Group21	9.83607	78	[ADAR, B2M, BIRC3, BST2, CCL5, CCR1, CUL1, CXCL10, CXCL11, CXCL2, CXCL8, CXCL9, EBI3, GBP1, GBP2, GBP5, HERC5, HLA-A, HLA-B, HLA-C, HLA-E, HLA-F, ICAM1, IFI27, IFI30, IFI35, IFI6, IFIT1, IFIT2, IFIT3, IFITM1, IFITM2, IFITM3, IL15RA, IL17RE, IL18BP, IRF1, IRF7, IRF9, ISG15, ISG20, LGALS9, MX1, MX2, NEDD4, NLRC5, OAS1, OAS2, OAS3, OASL, PLVAP, PML, PNPT1, PSMB10, PSMB8, PSMB9, PSME1, PSME2, RSAD2, …
GO:0071345	cellular response to cytokine stimulus	GO_BiologicalProcess-GOA_09.02.2016_16h18	4.8e-44	2.1e-41	1.3e-33	2.9e-31	[5]	Group60	9.83607	78	[ADAR, B2M, BIRC3, BST2, CCL5, CCR1, CUL1, CXCL10, CXCL11, CXCL2, CXCL8, CXCL9, EBI3, GBP1, GBP2, GBP5, HERC5, HLA-A, HLA-B, HLA-C, HLA-E, HLA-F, ICAM1, IFI27, IFI30, IFI35, IFI6, IFIT1, IFIT2, IFIT3, IFITM1, IFITM2, IFITM3, IL15RA, IL17RE, IL18BP, IRF1, IRF7, IRF9, ISG15, ISG20, LGALS9, MX1, MX2, NEDD4, NLRC5, OAS1, OAS2, OAS3, OASL, PLVAP, PML, PNPT1, PSMB10, PSMB8, PSMB9, PSME1, PSME2, RSAD2, …
GO:0071345	cellular response to cytokine stimulus	GO_BiologicalProcess-GOA_09.02.2016_16h18	4.8e-44	2.1e-41	7.4e-46	1.6e-43	[5]	Group69	9.83607	78	[ADAR, B2M, BIRC3, BST2, CCL5, CCR1, CUL1, CXCL10, CXCL11, CXCL2, CXCL8, CXCL9, EBI3, GBP1, GBP2, GBP5, HERC5, HLA-A, HLA-B, HLA-C, HLA-E, HLA-F, ICAM1, IFI27, IFI30, IFI35, IFI6, IFIT1, IFIT2, IFIT3, IFITM1, IFITM2, IFITM3, IL15RA, IL17RE, IL18BP, IRF1, IRF7, IRF9, ISG15, ISG20, LGALS9, MX1, MX2, NEDD4, NLRC5, OAS1, OAS2, OAS3, OASL, PLVAP, PML, PNPT1, PSMB10, PSMB8, PSMB9, PSME1, PSME2, RSAD2, …
GO:0051607	defense response to virus	GO_BiologicalProcess-GOA_09.02.2016_16h18	5.8e-41	2.6e-38	9.3e-37	2e-34	[3, 4, 5, 6]	Group101	15.9292	54	[ADAR, APOBEC3F, APOBEC3G, B2M, BIRC3, BST2, C19orf66, CXCL10, CXCL9, DDX58, DDX60, DHX58, EIF2AK2, GBP1, GBP3, HERC5, HLA-A, IFI16, IFI44L, IFIH1, IFIT1, IFIT2, IFIT3, IFIT5, IFITM1, IFITM2, IFITM3, IRF1, IRF7, IRF9, ISG15, ISG20, MX1, MX2, NLRC5, OAS1, OAS2, OAS3, OASL, PLSCR1, PMAIP1, PML, RSAD2, SAMHD1, STAT1, STAT2, TLR3, TNFAIP3, TRIM22, TRIM25, TRIM34, TRIM38, UBA52, ZC3HAV1]
GO:0051607	defense response to virus	GO_BiologicalProcess-GOA_09.02.2016_16h18	5.8e-41	2.6e-38	2.4e-47	5.5e-45	[3, 4, 5, 6]	Group11	15.9292	54	[ADAR, APOBEC3F, APOBEC3G, B2M, BIRC3, BST2, C19orf66, CXCL10, CXCL9, DDX58, DDX60, DHX58, EIF2AK2, GBP1, GBP3, HERC5, HLA-A, IFI16, IFI44L, IFIH1, IFIT1, IFIT2, IFIT3, IFIT5, IFITM1, IFITM2, IFITM3, IRF1, IRF7, IRF9, ISG15, ISG20, MX1, MX2, NLRC5, OAS1, OAS2, OAS3, OASL, PLSCR1, PMAIP1, PML, RSAD2, SAMHD1, STAT1, STAT2, TLR3, TNFAIP3, TRIM22, TRIM25, TRIM34, TRIM38, UBA52, ZC3HAV1]
GO:0051607	defense response to virus	GO_BiologicalProcess-GOA_09.02.2016_16h18	5.8e-41	2.6e-38	3e-50	6.9e-48	[3, 4, 5, 6]	Group152	15.9292	54	[ADAR, APOBEC3F, APOBEC3G, B2M, BIRC3, BST2, C19orf66, CXCL10, CXCL9, DDX58, DDX60, DHX58, EIF2AK2, GBP1, GBP3, HERC5, HLA-A, IFI16, IFI44L, IFIH1, IFIT1, IFIT2, IFIT3, IFIT5, IFITM1, IFITM2, IFITM3, IRF1, IRF7, IRF9, ISG15, ISG20, MX1, MX2, NLRC5, OAS1, OAS2, OAS3, OASL, PLSCR1, PMAIP1, PML, RSAD2, SAMHD1, STAT1, STAT2, TLR3, TNFAIP3, TRIM22, TRIM25, TRIM34, TRIM38, UBA52, ZC3HAV1]
GO:0051607	defense response to virus	GO_BiologicalProcess-GOA_09.02.2016_16h18	5.8e-41	2.6e-38	2.3e-53	5.4e-51	[3, 4, 5, 6]	Group153	15.9292	54	[ADAR, APOBEC3F, APOBEC3G, B2M, BIRC3, BST2, C19orf66, CXCL10, CXCL9, DDX58, DDX60, DHX58, EIF2AK2, GBP1, GBP3, HERC5, HLA-A, IFI16, IFI44L, IFIH1, IFIT1, IFIT2, IFIT3, IFIT5, IFITM1, IFITM2, IFITM3, IRF1, IRF7, IRF9, ISG15, ISG20, MX1, MX2, NLRC5, OAS1, OAS2, OAS3, OASL, PLSCR1, PMAIP1, PML, RSAD2, SAMHD1, STAT1, STAT2, TLR3, TNFAIP3, TRIM22, TRIM25, TRIM34, TRIM38, UBA52, ZC3HAV1]
GO:0051607	defense response to virus	GO_BiologicalProcess-GOA_09.02.2016_16h18	5.8e-41	2.6e-38	3.8e-49	8.9e-47	[3, 4, 5, 6]	Group175	15.9292	54	[ADAR, APOBEC3F, APOBEC3G, B2M, BIRC3, BST2, C19orf66, CXCL10, CXCL9, DDX58, DDX60, DHX58, EIF2AK2, GBP1, GBP3, HERC5, HLA-A, IFI16, IFI44L, IFIH1, IFIT1, IFIT2, IFIT3, IFIT5, IFITM1, IFITM2, IFITM3, IRF1, IRF7, IRF9, ISG15, ISG20, MX1, MX2, NLRC5, OAS1, OAS2, OAS3, OASL, PLSCR1, PMAIP1, PML, RSAD2, SAMHD1, STAT1, STAT2, TLR3, TNFAIP3, TRIM22, TRIM25, TRIM34, TRIM38, UBA52, ZC3HAV1]
GO:0051607	defense response to virus	GO_BiologicalProcess-GOA_09.02.2016_16h18	5.8e-41	2.6e-38	8.5e-38	1.9e-35	[3, 4, 5, 6]	Group98	15.9292	54	[ADAR, APOBEC3F, APOBEC3G, B2M, BIRC3, BST2, C19orf66, CXCL10, CXCL9, DDX58, DDX60, DHX58, EIF2AK2, GBP1, GBP3, HERC5, HLA-A, IFI16, IFI44L, IFIH1, IFIT1, IFIT2, IFIT3, IFIT5, IFITM1, IFITM2, IFITM3, IRF1, IRF7, IRF9, ISG15, ISG20, MX1, MX2, NLRC5, OAS1, OAS2, OAS3, OASL, PLSCR1, PMAIP1, PML, RSAD2, SAMHD1, STAT1, STAT2, TLR3, TNFAIP3, TRIM22, TRIM25, TRIM34, TRIM38, UBA52, ZC3HAV1]
GO:0009615	response to virus	GO_BiologicalProcess-GOA_09.02.2016_16h18	3.6e-40	1.6e-37	9.3e-37	2e-34	[3, 5]	Group101	13.6471	58	[ADAR, APOBEC3F, APOBEC3G, B2M, BIRC3, BST2, C19orf66, CCL5, CXCL10, CXCL9, DDX58, DDX60, DHX58, EIF2AK2, GBP1, GBP3, HERC5, HLA-A, IFI16, IFI44, IFI44L, IFIH1, IFIT1, IFIT2, IFIT3, IFIT5, IFITM1, IFITM2, IFITM3, IRF1, IRF7, IRF9, ISG15, ISG20, LGALS9, MX1, MX2, NLRC5, OAS1, OAS2, OAS3, OASL, PLSCR1, PMAIP1, PML, PSMB9, RSAD2, SAMHD1, STAT1, STAT2, TLR3, TNFAIP3, TRIM22, TRIM25, TRIM34, TRIM38, U…
GO:0009615	response to virus	GO_BiologicalProcess-GOA_09.02.2016_16h18	3.6e-40	1.6e-37	2.4e-47	5.5e-45	[3, 5]	Group11	13.6471	58	[ADAR, APOBEC3F, APOBEC3G, B2M, BIRC3, BST2, C19orf66, CCL5, CXCL10, CXCL9, DDX58, DDX60, DHX58, EIF2AK2, GBP1, GBP3, HERC5, HLA-A, IFI16, IFI44, IFI44L, IFIH1, IFIT1, IFIT2, IFIT3, IFIT5, IFITM1, IFITM2, IFITM3, IRF1, IRF7, IRF9, ISG15, ISG20, LGALS9, MX1, MX2, NLRC5, OAS1, OAS2, OAS3, OASL, PLSCR1, PMAIP1, PML, PSMB9, RSAD2, SAMHD1, STAT1, STAT2, TLR3, TNFAIP3, TRIM22, TRIM25, TRIM34, TRIM38, U…
GO:0009615	response to virus	GO_BiologicalProcess-GOA_09.02.2016_16h18	3.6e-40	1.6e-37	3e-50	6.9e-48	[3, 5]	Group152	13.6471	58	[ADAR, APOBEC3F, APOBEC3G, B2M, BIRC3, BST2, C19orf66, CCL5, CXCL10, CXCL9, DDX58, DDX60, DHX58, EIF2AK2, GBP1, GBP3, HERC5, HLA-A, IFI16, IFI44, IFI44L, IFIH1, IFIT1, IFIT2, IFIT3, IFIT5, IFITM1, IFITM2, IFITM3, IRF1, IRF7, IRF9, ISG15, ISG20, LGALS9, MX1, MX2, NLRC5, OAS1, OAS2, OAS3, OASL, PLSCR1, PMAIP1, PML, PSMB9, RSAD2, SAMHD1, STAT1, STAT2, TLR3, TNFAIP3, TRIM22, TRIM25, TRIM34, TRIM38, U…
GO:0009615	response to virus	GO_BiologicalProcess-GOA_09.02.2016_16h18	3.6e-40	1.6e-37	2.3e-53	5.4e-51	[3, 5]	Group153	13.6471	58	[ADAR, APOBEC3F, APOBEC3G, B2M, BIRC3, BST2, C19orf66, CCL5, CXCL10, CXCL9, DDX58, DDX60, DHX58, EIF2AK2, GBP1, GBP3, HERC5, HLA-A, IFI16, IFI44, IFI44L, IFIH1, IFIT1, IFIT2, IFIT3, IFIT5, IFITM1, IFITM2, IFITM3, IRF1, IRF7, IRF9, ISG15, ISG20, LGALS9, MX1, MX2, NLRC5, OAS1, OAS2, OAS3, OASL, PLSCR1, PMAIP1, PML, PSMB9, RSAD2, SAMHD1, STAT1, STAT2, TLR3, TNFAIP3, TRIM22, TRIM25, TRIM34, TRIM38, U…
GO:0009615	response to virus	GO_BiologicalProcess-GOA_09.02.2016_16h18	3.6e-40	1.6e-37	1.3e-33	2.9e-31	[3, 5]	Group60	13.6471	58	[ADAR, APOBEC3F, APOBEC3G, B2M, BIRC3, BST2, C19orf66, CCL5, CXCL10, CXCL9, DDX58, DDX60, DHX58, EIF2AK2, GBP1, GBP3, HERC5, HLA-A, IFI16, IFI44, IFI44L, IFIH1, IFIT1, IFIT2, IFIT3, IFIT5, IFITM1, IFITM2, IFITM3, IRF1, IRF7, IRF9, ISG15, ISG20, LGALS9, MX1, MX2, NLRC5, OAS1, OAS2, OAS3, OASL, PLSCR1, PMAIP1, PML, PSMB9, RSAD2, SAMHD1, STAT1, STAT2, TLR3, TNFAIP3, TRIM22, TRIM25, TRIM34, TRIM38, U…
GO:0009615	response to virus	GO_BiologicalProcess-GOA_09.02.2016_16h18	3.6e-40	1.6e-37	8.5e-38	1.9e-35	[3, 5]	Group98	13.6471	58	[ADAR, APOBEC3F, APOBEC3G, B2M, BIRC3, BST2, C19orf66, CCL5, CXCL10, CXCL9, DDX58, DDX60, DHX58, EIF2AK2, GBP1, GBP3, HERC5, HLA-A, IFI16, IFI44, IFI44L, IFIH1, IFIT1, IFIT2, IFIT3, IFIT5, IFITM1, IFITM2, IFITM3, IRF1, IRF7, IRF9, ISG15, ISG20, LGALS9, MX1, MX2, NLRC5, OAS1, OAS2, OAS3, OASL, PLSCR1, PMAIP1, PML, PSMB9, RSAD2, SAMHD1, STAT1, STAT2, TLR3, TNFAIP3, TRIM22, TRIM25, TRIM34, TRIM38, U…
GO:0043207	response to external biotic stimulus	GO_BiologicalProcess-GOA_09.02.2016_16h18	5.7e-38	2.5e-35	9.3e-37	2e-34	[3]	Group101	7.9798	79	[ADAR, APOBEC3F, APOBEC3G, B2M, BATF2, BIRC3, BST2, C19orf66, CASP1, CCL5, CD180, CMPK2, CXCL10, CXCL11, CXCL16, CXCL2, CXCL8, CXCL9, DDX58, DDX60, DHX58, DLC1, EIF2AK2, GBP1, GBP3, HERC5, HLA-A, HLA-B, HLA-E, ICAM1, IDO1, IFI16, IFI44, IFI44L, IFIH1, IFIT1, IFIT2, IFIT3, IFIT5, IFITM1, IFITM2, IFITM3, IL18BP, IRF1, IRF7, IRF9, ISG15, ISG20, LGALS9, MR1, MX1, MX2, NLRC5, NOD2, OAS1, OAS2, OAS3, O…
GO:0051707	response to other organism	GO_BiologicalProcess-GOA_09.02.2016_16h18	5.7e-38	2.5e-35	9.3e-37	2e-34	[2, 4]	Group101	7.9798	79	[ADAR, APOBEC3F, APOBEC3G, B2M, BATF2, BIRC3, BST2, C19orf66, CASP1, CCL5, CD180, CMPK2, CXCL10, CXCL11, CXCL16, CXCL2, CXCL8, CXCL9, DDX58, DDX60, DHX58, DLC1, EIF2AK2, GBP1, GBP3, HERC5, HLA-A, HLA-B, HLA-E, ICAM1, IDO1, IFI16, IFI44, IFI44L, IFIH1, IFIT1, IFIT2, IFIT3, IFIT5, IFITM1, IFITM2, IFITM3, IL18BP, IRF1, IRF7, IRF9, ISG15, ISG20, LGALS9, MR1, MX1, MX2, NLRC5, NOD2, OAS1, OAS2, OAS3, O…
GO:0043207	response to external biotic stimulus	GO_BiologicalProcess-GOA_09.02.2016_16h18	5.7e-38	2.5e-35	2.4e-47	5.5e-45	[3]	Group11	7.9798	79	[ADAR, APOBEC3F, APOBEC3G, B2M, BATF2, BIRC3, BST2, C19orf66, CASP1, CCL5, CD180, CMPK2, CXCL10, CXCL11, CXCL16, CXCL2, CXCL8, CXCL9, DDX58, DDX60, DHX58, DLC1, EIF2AK2, GBP1, GBP3, HERC5, HLA-A, HLA-B, HLA-E, ICAM1, IDO1, IFI16, IFI44, IFI44L, IFIH1, IFIT1, IFIT2, IFIT3, IFIT5, IFITM1, IFITM2, IFITM3, IL18BP, IRF1, IRF7, IRF9, ISG15, ISG20, LGALS9, MR1, MX1, MX2, NLRC5, NOD2, OAS1, OAS2, OAS3, O…
GO:0051707	response to other organism	GO_BiologicalProcess-GOA_09.02.2016_16h18	5.7e-38	2.5e-35	2.4e-47	5.5e-45	[2, 4]	Group11	7.9798	79	[ADAR, APOBEC3F, APOBEC3G, B2M, BATF2, BIRC3, BST2, C19orf66, CASP1, CCL5, CD180, CMPK2, CXCL10, CXCL11, CXCL16, CXCL2, CXCL8, CXCL9, DDX58, DDX60, DHX58, DLC1, EIF2AK2, GBP1, GBP3, HERC5, HLA-A, HLA-B, HLA-E, ICAM1, IDO1, IFI16, IFI44, IFI44L, IFIH1, IFIT1, IFIT2, IFIT3, IFIT5, IFITM1, IFITM2, IFITM3, IL18BP, IRF1, IRF7, IRF9, ISG15, ISG20, LGALS9, MR1, MX1, MX2, NLRC5, NOD2, OAS1, OAS2, OAS3, O…
GO:0043207	response to external biotic stimulus	GO_BiologicalProcess-GOA_09.02.2016_16h18	5.7e-38	2.5e-35	1e-39	2.4e-37	[3]	Group12	7.9798	79	[ADAR, APOBEC3F, APOBEC3G, B2M, BATF2, BIRC3, BST2, C19orf66, CASP1, CCL5, CD180, CMPK2, CXCL10, CXCL11, CXCL16, CXCL2, CXCL8, CXCL9, DDX58, DDX60, DHX58, DLC1, EIF2AK2, GBP1, GBP3, HERC5, HLA-A, HLA-B, HLA-E, ICAM1, IDO1, IFI16, IFI44, IFI44L, IFIH1, IFIT1, IFIT2, IFIT3, IFIT5, IFITM1, IFITM2, IFITM3, IL18BP, IRF1, IRF7, IRF9, ISG15, ISG20, LGALS9, MR1, MX1, MX2, NLRC5, NOD2, OAS1, OAS2, OAS3, O…
GO:0051707	response to other organism	GO_BiologicalProcess-GOA_09.02.2016_16h18	5.7e-38	2.5e-35	1e-39	2.4e-37	[2, 4]	Group12	7.9798	79	[ADAR, APOBEC3F, APOBEC3G, B2M, BATF2, BIRC3, BST2, C19orf66, CASP1, CCL5, CD180, CMPK2, CXCL10, CXCL11, CXCL16, CXCL2, CXCL8, CXCL9, DDX58, DDX60, DHX58, DLC1, EIF2AK2, GBP1, GBP3, HERC5, HLA-A, HLA-B, HLA-E, ICAM1, IDO1, IFI16, IFI44, IFI44L, IFIH1, IFIT1, IFIT2, IFIT3, IFIT5, IFITM1, IFITM2, IFITM3, IL18BP, IRF1, IRF7, IRF9, ISG15, ISG20, LGALS9, MR1, MX1, MX2, NLRC5, NOD2, OAS1, OAS2, OAS3, O…
GO:0043207	response to external biotic stimulus	GO_BiologicalProcess-GOA_09.02.2016_16h18	5.7e-38	2.5e-35	3e-50	6.9e-48	[3]	Group152	7.9798	79	[ADAR, APOBEC3F, APOBEC3G, B2M, BATF2, BIRC3, BST2, C19orf66, CASP1, CCL5, CD180, CMPK2, CXCL10, CXCL11, CXCL16, CXCL2, CXCL8, CXCL9, DDX58, DDX60, DHX58, DLC1, EIF2AK2, GBP1, GBP3, HERC5, HLA-A, HLA-B, HLA-E, ICAM1, IDO1, IFI16, IFI44, IFI44L, IFIH1, IFIT1, IFIT2, IFIT3, IFIT5, IFITM1, IFITM2, IFITM3, IL18BP, IRF1, IRF7, IRF9, ISG15, ISG20, LGALS9, MR1, MX1, MX2, NLRC5, NOD2, OAS1, OAS2, OAS3, O…
GO:0051707	response to other organism	GO_BiologicalProcess-GOA_09.02.2016_16h18	5.7e-38	2.5e-35	3e-50	6.9e-48	[2, 4]	Group152	7.9798	79	[ADAR, APOBEC3F, APOBEC3G, B2M, BATF2, BIRC3, BST2, C19orf66, CASP1, CCL5, CD180, CMPK2, CXCL10, CXCL11, CXCL16, CXCL2, CXCL8, CXCL9, DDX58, DDX60, DHX58, DLC1, EIF2AK2, GBP1, GBP3, HERC5, HLA-A, HLA-B, HLA-E, ICAM1, IDO1, IFI16, IFI44, IFI44L, IFIH1, IFIT1, IFIT2, IFIT3, IFIT5, IFITM1, IFITM2, IFITM3, IL18BP, IRF1, IRF7, IRF9, ISG15, ISG20, LGALS9, MR1, MX1, MX2, NLRC5, NOD2, OAS1, OAS2, OAS3, O…
GO:0043207	response to external biotic stimulus	GO_BiologicalProcess-GOA_09.02.2016_16h18	5.7e-38	2.5e-35	2.3e-53	5.4e-51	[3]	Group153	7.9798	79	[ADAR, APOBEC3F, APOBEC3G, B2M, BATF2, BIRC3, BST2, C19orf66, CASP1, CCL5, CD180, CMPK2, CXCL10, CXCL11, CXCL16, CXCL2, CXCL8, CXCL9, DDX58, DDX60, DHX58, DLC1, EIF2AK2, GBP1, GBP3, HERC5, HLA-A, HLA-B, HLA-E, ICAM1, IDO1, IFI16, IFI44, IFI44L, IFIH1, IFIT1, IFIT2, IFIT3, IFIT5, IFITM1, IFITM2, IFITM3, IL18BP, IRF1, IRF7, IRF9, ISG15, ISG20, LGALS9, MR1, MX1, MX2, NLRC5, NOD2, OAS1, OAS2, OAS3, O…
GO:0051707	response to other organism	GO_BiologicalProcess-GOA_09.02.2016_16h18	5.7e-38	2.5e-35	2.3e-53	5.4e-51	[2, 4]	Group153	7.9798	79	[ADAR, APOBEC3F, APOBEC3G, B2M, BATF2, BIRC3, BST2, C19orf66, CASP1, CCL5, CD180, CMPK2, CXCL10, CXCL11, CXCL16, CXCL2, CXCL8, CXCL9, DDX58, DDX60, DHX58, DLC1, EIF2AK2, GBP1, GBP3, HERC5, HLA-A, HLA-B, HLA-E, ICAM1, IDO1, IFI16, IFI44, IFI44L, IFIH1, IFIT1, IFIT2, IFIT3, IFIT5, IFITM1, IFITM2, IFITM3, IL18BP, IRF1, IRF7, IRF9, ISG15, ISG20, LGALS9, MR1, MX1, MX2, NLRC5, NOD2, OAS1, OAS2, OAS3, O…
GO:0043207	response to external biotic stimulus	GO_BiologicalProcess-GOA_09.02.2016_16h18	5.7e-38	2.5e-35	1.3e-33	2.9e-31	[3]	Group60	7.9798	79	[ADAR, APOBEC3F, APOBEC3G, B2M, BATF2, BIRC3, BST2, C19orf66, CASP1, CCL5, CD180, CMPK2, CXCL10, CXCL11, CXCL16, CXCL2, CXCL8, CXCL9, DDX58, DDX60, DHX58, DLC1, EIF2AK2, GBP1, GBP3, HERC5, HLA-A, HLA-B, HLA-E, ICAM1, IDO1, IFI16, IFI44, IFI44L, IFIH1, IFIT1, IFIT2, IFIT3, IFIT5, IFITM1, IFITM2, IFITM3, IL18BP, IRF1, IRF7, IRF9, ISG15, ISG20, LGALS9, MR1, MX1, MX2, NLRC5, NOD2, OAS1, OAS2, OAS3, O…
GO:0051707	response to other organism	GO_BiologicalProcess-GOA_09.02.2016_16h18	5.7e-38	2.5e-35	1.3e-33	2.9e-31	[2, 4]	Group60	7.9798	79	[ADAR, APOBEC3F, APOBEC3G, B2M, BATF2, BIRC3, BST2, C19orf66, CASP1, CCL5, CD180, CMPK2, CXCL10, CXCL11, CXCL16, CXCL2, CXCL8, CXCL9, DDX58, DDX60, DHX58, DLC1, EIF2AK2, GBP1, GBP3, HERC5, HLA-A, HLA-B, HLA-E, ICAM1, IDO1, IFI16, IFI44, IFI44L, IFIH1, IFIT1, IFIT2, IFIT3, IFIT5, IFITM1, IFITM2, IFITM3, IL18BP, IRF1, IRF7, IRF9, ISG15, ISG20, LGALS9, MR1, MX1, MX2, NLRC5, NOD2, OAS1, OAS2, OAS3, O…
GO:0043207	response to external biotic stimulus	GO_BiologicalProcess-GOA_09.02.2016_16h18	5.7e-38	2.5e-35	8.5e-38	1.9e-35	[3]	Group98	7.9798	79	[ADAR, APOBEC3F, APOBEC3G, B2M, BATF2, BIRC3, BST2, C19orf66, CASP1, CCL5, CD180, CMPK2, CXCL10, CXCL11, CXCL16, CXCL2, CXCL8, CXCL9, DDX58, DDX60, DHX58, DLC1, EIF2AK2, GBP1, GBP3, HERC5, HLA-A, HLA-B, HLA-E, ICAM1, IDO1, IFI16, IFI44, IFI44L, IFIH1, IFIT1, IFIT2, IFIT3, IFIT5, IFITM1, IFITM2, IFITM3, IL18BP, IRF1, IRF7, IRF9, ISG15, ISG20, LGALS9, MR1, MX1, MX2, NLRC5, NOD2, OAS1, OAS2, OAS3, O…
GO:0051707	response to other organism	GO_BiologicalProcess-GOA_09.02.2016_16h18	5.7e-38	2.5e-35	8.5e-38	1.9e-35	[2, 4]	Group98	7.9798	79	[ADAR, APOBEC3F, APOBEC3G, B2M, BATF2, BIRC3, BST2, C19orf66, CASP1, CCL5, CD180, CMPK2, CXCL10, CXCL11, CXCL16, CXCL2, CXCL8, CXCL9, DDX58, DDX60, DHX58, DLC1, EIF2AK2, GBP1, GBP3, HERC5, HLA-A, HLA-B, HLA-E, ICAM1, IDO1, IFI16, IFI44, IFI44L, IFIH1, IFIT1, IFIT2, IFIT3, IFIT5, IFITM1, IFITM2, IFITM3, IL18BP, IRF1, IRF7, IRF9, ISG15, ISG20, LGALS9, MR1, MX1, MX2, NLRC5, NOD2, OAS1, OAS2, OAS3, O…
GO:0034341	response to interferon-gamma	GO_BiologicalProcess-GOA_09.02.2016_16h18	3.3e-36	1.4e-33	2.8e-32	6.3e-30	[4, 5]	Group173	23.2143	39	[B2M, BST2, C19orf66, CCL5, CXCL16, GBP1, GBP2, GBP5, HLA-A, HLA-B, HLA-C, HLA-E, HLA-F, ICAM1, IFI30, IFITM1, IFITM2, IFITM3, IRF1, IRF7, IRF9, KYNU, LGALS9, NLRC5, OAS1, OAS2, OAS3, OASL, PARP9, PML, SP100, STAT1, TLR3, TRIM21, TRIM22, TRIM25, TRIM34, TRIM38, VCAM1]
GO:0034341	response to interferon-gamma	GO_BiologicalProcess-GOA_09.02.2016_16h18	3.3e-36	1.4e-33	3.8e-49	8.9e-47	[4, 5]	Group175	23.2143	39	[B2M, BST2, C19orf66, CCL5, CXCL16, GBP1, GBP2, GBP5, HLA-A, HLA-B, HLA-C, HLA-E, HLA-F, ICAM1, IFI30, IFITM1, IFITM2, IFITM3, IRF1, IRF7, IRF9, KYNU, LGALS9, NLRC5, OAS1, OAS2, OAS3, OASL, PARP9, PML, SP100, STAT1, TLR3, TRIM21, TRIM22, TRIM25, TRIM34, TRIM38, VCAM1]
GO:0034341	response to interferon-gamma	GO_BiologicalProcess-GOA_09.02.2016_16h18	3.3e-36	1.4e-33	2.8e-32	6.3e-30	[4, 5]	Group21	23.2143	39	[B2M, BST2, C19orf66, CCL5, CXCL16, GBP1, GBP2, GBP5, HLA-A, HLA-B, HLA-C, HLA-E, HLA-F, ICAM1, IFI30, IFITM1, IFITM2, IFITM3, IRF1, IRF7, IRF9, KYNU, LGALS9, NLRC5, OAS1, OAS2, OAS3, OASL, PARP9, PML, SP100, STAT1, TLR3, TRIM21, TRIM22, TRIM25, TRIM34, TRIM38, VCAM1]
GO:0034341	response to interferon-gamma	GO_BiologicalProcess-GOA_09.02.2016_16h18	3.3e-36	1.4e-33	1.3e-33	2.9e-31	[4, 5]	Group60	23.2143	39	[B2M, BST2, C19orf66, CCL5, CXCL16, GBP1, GBP2, GBP5, HLA-A, HLA-B, HLA-C, HLA-E, HLA-F, ICAM1, IFI30, IFITM1, IFITM2, IFITM3, IRF1, IRF7, IRF9, KYNU, LGALS9, NLRC5, OAS1, OAS2, OAS3, OASL, PARP9, PML, SP100, STAT1, TLR3, TRIM21, TRIM22, TRIM25, TRIM34, TRIM38, VCAM1]
GO:0034341	response to interferon-gamma	GO_BiologicalProcess-GOA_09.02.2016_16h18	3.3e-36	1.4e-33	7.4e-46	1.6e-43	[4, 5]	Group69	23.2143	39	[B2M, BST2, C19orf66, CCL5, CXCL16, GBP1, GBP2, GBP5, HLA-A, HLA-B, HLA-C, HLA-E, HLA-F, ICAM1, IFI30, IFITM1, IFITM2, IFITM3, IRF1, IRF7, IRF9, KYNU, LGALS9, NLRC5, OAS1, OAS2, OAS3, OASL, PARP9, PML, SP100, STAT1, TLR3, TRIM21, TRIM22, TRIM25, TRIM34, TRIM38, VCAM1]
GO:0098542	defense response to other organism	GO_BiologicalProcess-GOA_09.02.2016_16h18	7.6e-36	3.3e-33	9.3e-37	2e-34	[3, 4, 5]	Group101	10.3679	62	[ADAR, APOBEC3F, APOBEC3G, B2M, BATF2, BIRC3, BST2, C19orf66, CXCL10, CXCL9, DDX58, DDX60, DHX58, DLC1, EIF2AK2, GBP1, GBP3, HERC5, HLA-A, HLA-E, IFI16, IFI44L, IFIH1, IFIT1, IFIT2, IFIT3, IFIT5, IFITM1, IFITM2, IFITM3, IRF1, IRF7, IRF9, ISG15, ISG20, MR1, MX1, MX2, NLRC5, NOD2, OAS1, OAS2, OAS3, OASL, PLA2G6, PLSCR1, PMAIP1, PML, RSAD2, SAMHD1, SELP, STAT1, STAT2, TLR3, TNFAIP3, TNFRSF14, TRIM22…
GO:0098542	defense response to other organism	GO_BiologicalProcess-GOA_09.02.2016_16h18	7.6e-36	3.3e-33	2.4e-47	5.5e-45	[3, 4, 5]	Group11	10.3679	62	[ADAR, APOBEC3F, APOBEC3G, B2M, BATF2, BIRC3, BST2, C19orf66, CXCL10, CXCL9, DDX58, DDX60, DHX58, DLC1, EIF2AK2, GBP1, GBP3, HERC5, HLA-A, HLA-E, IFI16, IFI44L, IFIH1, IFIT1, IFIT2, IFIT3, IFIT5, IFITM1, IFITM2, IFITM3, IRF1, IRF7, IRF9, ISG15, ISG20, MR1, MX1, MX2, NLRC5, NOD2, OAS1, OAS2, OAS3, OASL, PLA2G6, PLSCR1, PMAIP1, PML, RSAD2, SAMHD1, SELP, STAT1, STAT2, TLR3, TNFAIP3, TNFRSF14, TRIM22…
GO:0098542	defense response to other organism	GO_BiologicalProcess-GOA_09.02.2016_16h18	7.6e-36	3.3e-33	3e-50	6.9e-48	[3, 4, 5]	Group152	10.3679	62	[ADAR, APOBEC3F, APOBEC3G, B2M, BATF2, BIRC3, BST2, C19orf66, CXCL10, CXCL9, DDX58, DDX60, DHX58, DLC1, EIF2AK2, GBP1, GBP3, HERC5, HLA-A, HLA-E, IFI16, IFI44L, IFIH1, IFIT1, IFIT2, IFIT3, IFIT5, IFITM1, IFITM2, IFITM3, IRF1, IRF7, IRF9, ISG15, ISG20, MR1, MX1, MX2, NLRC5, NOD2, OAS1, OAS2, OAS3, OASL, PLA2G6, PLSCR1, PMAIP1, PML, RSAD2, SAMHD1, SELP, STAT1, STAT2, TLR3, TNFAIP3, TNFRSF14, TRIM22…
GO:0098542	defense response to other organism	GO_BiologicalProcess-GOA_09.02.2016_16h18	7.6e-36	3.3e-33	2.3e-53	5.4e-51	[3, 4, 5]	Group153	10.3679	62	[ADAR, APOBEC3F, APOBEC3G, B2M, BATF2, BIRC3, BST2, C19orf66, CXCL10, CXCL9, DDX58, DDX60, DHX58, DLC1, EIF2AK2, GBP1, GBP3, HERC5, HLA-A, HLA-E, IFI16, IFI44L, IFIH1, IFIT1, IFIT2, IFIT3, IFIT5, IFITM1, IFITM2, IFITM3, IRF1, IRF7, IRF9, ISG15, ISG20, MR1, MX1, MX2, NLRC5, NOD2, OAS1, OAS2, OAS3, OASL, PLA2G6, PLSCR1, PMAIP1, PML, RSAD2, SAMHD1, SELP, STAT1, STAT2, TLR3, TNFAIP3, TNFRSF14, TRIM22…
GO:0098542	defense response to other organism	GO_BiologicalProcess-GOA_09.02.2016_16h18	7.6e-36	3.3e-33	8.5e-38	1.9e-35	[3, 4, 5]	Group98	10.3679	62	[ADAR, APOBEC3F, APOBEC3G, B2M, BATF2, BIRC3, BST2, C19orf66, CXCL10, CXCL9, DDX58, DDX60, DHX58, DLC1, EIF2AK2, GBP1, GBP3, HERC5, HLA-A, HLA-E, IFI16, IFI44L, IFIH1, IFIT1, IFIT2, IFIT3, IFIT5, IFITM1, IFITM2, IFITM3, IRF1, IRF7, IRF9, ISG15, ISG20, MR1, MX1, MX2, NLRC5, NOD2, OAS1, OAS2, OAS3, OASL, PLA2G6, PLSCR1, PMAIP1, PML, RSAD2, SAMHD1, SELP, STAT1, STAT2, TLR3, TNFAIP3, TNFRSF14, TRIM22…
GO:0048525	negative regulation of viral process	GO_BiologicalProcess-GOA_09.02.2016_16h18	5.6e-30	2.4e-27	2.4e-47	5.5e-45	[3, 4, 5, 6]	Group11	30.7692	28	[ADAR, APOBEC3F, APOBEC3G, BST2, C19orf66, CCL5, EIF2AK2, IFI16, IFIT1, IFITM1, IFITM2, IFITM3, ISG15, ISG20, MX1, OAS1, OAS3, OASL, PARP10, PLSCR1, PML, RSAD2, SP100, STAT1, TRIM14, TRIM21, TRIM25, ZC3HAV1]
GO:0048525	negative regulation of viral process	GO_BiologicalProcess-GOA_09.02.2016_16h18	5.6e-30	2.4e-27	3e-50	6.9e-48	[3, 4, 5, 6]	Group152	30.7692	28	[ADAR, APOBEC3F, APOBEC3G, BST2, C19orf66, CCL5, EIF2AK2, IFI16, IFIT1, IFITM1, IFITM2, IFITM3, ISG15, ISG20, MX1, OAS1, OAS3, OASL, PARP10, PLSCR1, PML, RSAD2, SP100, STAT1, TRIM14, TRIM21, TRIM25, ZC3HAV1]
GO:0048525	negative regulation of viral process	GO_BiologicalProcess-GOA_09.02.2016_16h18	5.6e-30	2.4e-27	3.1e-26	6.6e-24	[3, 4, 5, 6]	Group20	30.7692	28	[ADAR, APOBEC3F, APOBEC3G, BST2, C19orf66, CCL5, EIF2AK2, IFI16, IFIT1, IFITM1, IFITM2, IFITM3, ISG15, ISG20, MX1, OAS1, OAS3, OASL, PARP10, PLSCR1, PML, RSAD2, SP100, STAT1, TRIM14, TRIM21, TRIM25, ZC3HAV1]
GO:0048525	negative regulation of viral process	GO_BiologicalProcess-GOA_09.02.2016_16h18	5.6e-30	2.4e-27	8.5e-38	1.9e-35	[3, 4, 5, 6]	Group98	30.7692	28	[ADAR, APOBEC3F, APOBEC3G, BST2, C19orf66, CCL5, EIF2AK2, IFI16, IFIT1, IFITM1, IFITM2, IFITM3, ISG15, ISG20, MX1, OAS1, OAS3, OASL, PARP10, PLSCR1, PML, RSAD2, SP100, STAT1, TRIM14, TRIM21, TRIM25, ZC3HAV1]
GO:1903901	negative regulation of viral life cycle	GO_BiologicalProcess-GOA_09.02.2016_16h18	6.7e-29	2.9e-26	2.4e-47	5.5e-45	[4, 5, 6, 7]	Group11	30.6818	27	[ADAR, APOBEC3F, APOBEC3G, BST2, C19orf66, CCL5, EIF2AK2, IFI16, IFIT1, IFITM1, IFITM2, IFITM3, ISG15, ISG20, MX1, OAS1, OAS3, OASL, PARP10, PLSCR1, PML, RSAD2, SP100, TRIM14, TRIM21, TRIM25, ZC3HAV1]
GO:1903901	negative regulation of viral life cycle	GO_BiologicalProcess-GOA_09.02.2016_16h18	6.7e-29	2.9e-26	3e-50	6.9e-48	[4, 5, 6, 7]	Group152	30.6818	27	[ADAR, APOBEC3F, APOBEC3G, BST2, C19orf66, CCL5, EIF2AK2, IFI16, IFIT1, IFITM1, IFITM2, IFITM3, ISG15, ISG20, MX1, OAS1, OAS3, OASL, PARP10, PLSCR1, PML, RSAD2, SP100, TRIM14, TRIM21, TRIM25, ZC3HAV1]
GO:1903901	negative regulation of viral life cycle	GO_BiologicalProcess-GOA_09.02.2016_16h18	6.7e-29	2.9e-26	3.1e-26	6.6e-24	[4, 5, 6, 7]	Group20	30.6818	27	[ADAR, APOBEC3F, APOBEC3G, BST2, C19orf66, CCL5, EIF2AK2, IFI16, IFIT1, IFITM1, IFITM2, IFITM3, ISG15, ISG20, MX1, OAS1, OAS3, OASL, PARP10, PLSCR1, PML, RSAD2, SP100, TRIM14, TRIM21, TRIM25, ZC3HAV1]
GO:1903901	negative regulation of viral life cycle	GO_BiologicalProcess-GOA_09.02.2016_16h18	6.7e-29	2.9e-26	8.5e-38	1.9e-35	[4, 5, 6, 7]	Group98	30.6818	27	[ADAR, APOBEC3F, APOBEC3G, BST2, C19orf66, CCL5, EIF2AK2, IFI16, IFIT1, IFITM1, IFITM2, IFITM3, ISG15, ISG20, MX1, OAS1, OAS3, OASL, PARP10, PLSCR1, PML, RSAD2, SP100, TRIM14, TRIM21, TRIM25, ZC3HAV1]
GO:0060333	interferon-gamma-mediated signaling pathway	GO_BiologicalProcess-GOA_09.02.2016_16h18	1.3e-28	5.8e-26	2.8e-32	6.3e-30	[6, 7]	Group21	30	27	[B2M, GBP1, GBP2, HLA-A, HLA-B, HLA-C, HLA-E, HLA-F, ICAM1, IFI30, IRF1, IRF7, IRF9, NLRC5, OAS1, OAS2, OAS3, OASL, PML, SP100, STAT1, TRIM21, TRIM22, TRIM25, TRIM34, TRIM38, VCAM1]
GO:0060333	interferon-gamma-mediated signaling pathway	GO_BiologicalProcess-GOA_09.02.2016_16h18	1.3e-28	5.8e-26	7.4e-46	1.6e-43	[6, 7]	Group69	30	27	[B2M, GBP1, GBP2, HLA-A, HLA-B, HLA-C, HLA-E, HLA-F, ICAM1, IFI30, IRF1, IRF7, IRF9, NLRC5, OAS1, OAS2, OAS3, OASL, PML, SP100, STAT1, TRIM21, TRIM22, TRIM25, TRIM34, TRIM38, VCAM1]
GO:0045071	negative regulation of viral genome replication	GO_BiologicalProcess-GOA_09.02.2016_16h18	4e-28	1.7e-25	2.4e-47	5.5e-45	[5, 6, 7, 8]	Group11	44.898	22	[ADAR, APOBEC3F, APOBEC3G, BST2, C19orf66, CCL5, EIF2AK2, IFI16, IFIT1, IFITM1, IFITM2, IFITM3, ISG15, ISG20, MX1, OAS1, OAS3, OASL, PARP10, PLSCR1, RSAD2, ZC3HAV1]
GO:0045071	negative regulation of viral genome replication	GO_BiologicalProcess-GOA_09.02.2016_16h18	4e-28	1.7e-25	3e-50	6.9e-48	[5, 6, 7, 8]	Group152	44.898	22	[ADAR, APOBEC3F, APOBEC3G, BST2, C19orf66, CCL5, EIF2AK2, IFI16, IFIT1, IFITM1, IFITM2, IFITM3, ISG15, ISG20, MX1, OAS1, OAS3, OASL, PARP10, PLSCR1, RSAD2, ZC3HAV1]
GO:0045071	negative regulation of viral genome replication	GO_BiologicalProcess-GOA_09.02.2016_16h18	4e-28	1.7e-25	3.1e-26	6.6e-24	[5, 6, 7, 8]	Group20	44.898	22	[ADAR, APOBEC3F, APOBEC3G, BST2, C19orf66, CCL5, EIF2AK2, IFI16, IFIT1, IFITM1, IFITM2, IFITM3, ISG15, ISG20, MX1, OAS1, OAS3, OASL, PARP10, PLSCR1, RSAD2, ZC3HAV1]
GO:0045071	negative regulation of viral genome replication	GO_BiologicalProcess-GOA_09.02.2016_16h18	4e-28	1.7e-25	8.5e-38	1.9e-35	[5, 6, 7, 8]	Group98	44.898	22	[ADAR, APOBEC3F, APOBEC3G, BST2, C19orf66, CCL5, EIF2AK2, IFI16, IFIT1, IFITM1, IFITM2, IFITM3, ISG15, ISG20, MX1, OAS1, OAS3, OASL, PARP10, PLSCR1, RSAD2, ZC3HAV1]
GO:0044403	symbiosis, encompassing mutualism through parasitism	GO_BiologicalProcess-GOA_09.02.2016_16h18	6.4e-28	2.8e-25	3.1e-26	6.6e-24	[3]	Group20	7.24802	64	[ACE2, ADAR, APOBEC3F, APOBEC3G, B2M, BST2, C19orf66, CCL5, CLDN1, CUL1, CXCL8, DDX58, DHX58, DPP4, EIF2AK2, FBXL2, HLA-A, HLA-B, HLA-C, ICAM1, IFI16, IFIH1, IFIT1, IFITM1, IFITM2, IFITM3, IRF7, ISG15, ISG20, LGALS9, MVB12A, MX1, NEDD4, NOD2, OAS1, OAS3, OASL, PARP10, PLSCR1, PML, PSMB10, PSMB8, PSMB9, PSME1, PSME2, RSAD2, SERPINB9, SP100, SP110, STAT1, STAT2, TAP1, TAP2, TMPRSS2, TNFRSF14, TRIM1…
GO:0044403	symbiosis, encompassing mutualism through parasitism	GO_BiologicalProcess-GOA_09.02.2016_16h18	6.4e-28	2.8e-25	8.5e-38	1.9e-35	[3]	Group98	7.24802	64	[ACE2, ADAR, APOBEC3F, APOBEC3G, B2M, BST2, C19orf66, CCL5, CLDN1, CUL1, CXCL8, DDX58, DHX58, DPP4, EIF2AK2, FBXL2, HLA-A, HLA-B, HLA-C, ICAM1, IFI16, IFIH1, IFIT1, IFITM1, IFITM2, IFITM3, IRF7, ISG15, ISG20, LGALS9, MVB12A, MX1, NEDD4, NOD2, OAS1, OAS3, OASL, PARP10, PLSCR1, PML, PSMB10, PSMB8, PSMB9, PSME1, PSME2, RSAD2, SERPINB9, SP100, SP110, STAT1, STAT2, TAP1, TAP2, TMPRSS2, TNFRSF14, TRIM1…
GO:0002682	regulation of immune system process	GO_BiologicalProcess-GOA_09.02.2016_16h18	1.1e-27	5.2e-25	2.3e-22	4.8e-20	[2, 3]	Group103	5.19637	86	[ADAR, APOBEC3F, APOBEC3G, B2M, BIRC3, BST2, BTC, BTN3A1, C1R, C1S, C3, CCL5, CCR1, CD34, CFB, CTSS, CUL1, CXCL10, CXCL11, CXCL2, CXCL8, CXCL9, CYP19A1, DDX58, DDX60, DHX58, DPP4, EBI3, EIF2AK2, FLT3LG, GBP1, GBP5, HERC5, HLA-A, HLA-B, HLA-C, HLA-E, HLA-F, ICAM1, IDO1, IFI16, IFIH1, IFIT1, IFITM1, IL15RA, IRF1, IRF7, ISG15, LGALS9, MOV10, NLRC5, NMI, NOD2, PARP9, PIK3AP1, PLA2G6, PLSCR1, PLVAP, P…
GO:0002682	regulation of immune system process	GO_BiologicalProcess-GOA_09.02.2016_16h18	1.1e-27	5.2e-25	4.8e-42	1e-39	[2, 3]	Group135	5.19637	86	[ADAR, APOBEC3F, APOBEC3G, B2M, BIRC3, BST2, BTC, BTN3A1, C1R, C1S, C3, CCL5, CCR1, CD34, CFB, CTSS, CUL1, CXCL10, CXCL11, CXCL2, CXCL8, CXCL9, CYP19A1, DDX58, DDX60, DHX58, DPP4, EBI3, EIF2AK2, FLT3LG, GBP1, GBP5, HERC5, HLA-A, HLA-B, HLA-C, HLA-E, HLA-F, ICAM1, IDO1, IFI16, IFIH1, IFIT1, IFITM1, IL15RA, IRF1, IRF7, ISG15, LGALS9, MOV10, NLRC5, NMI, NOD2, PARP9, PIK3AP1, PLA2G6, PLSCR1, PLVAP, P…
GO:0002682	regulation of immune system process	GO_BiologicalProcess-GOA_09.02.2016_16h18	1.1e-27	5.2e-25	5.4e-26	1.1e-23	[2, 3]	Group137	5.19637	86	[ADAR, APOBEC3F, APOBEC3G, B2M, BIRC3, BST2, BTC, BTN3A1, C1R, C1S, C3, CCL5, CCR1, CD34, CFB, CTSS, CUL1, CXCL10, CXCL11, CXCL2, CXCL8, CXCL9, CYP19A1, DDX58, DDX60, DHX58, DPP4, EBI3, EIF2AK2, FLT3LG, GBP1, GBP5, HERC5, HLA-A, HLA-B, HLA-C, HLA-E, HLA-F, ICAM1, IDO1, IFI16, IFIH1, IFIT1, IFITM1, IL15RA, IRF1, IRF7, ISG15, LGALS9, MOV10, NLRC5, NMI, NOD2, PARP9, PIK3AP1, PLA2G6, PLSCR1, PLVAP, P…
GO:0002682	regulation of immune system process	GO_BiologicalProcess-GOA_09.02.2016_16h18	1.1e-27	5.2e-25	1e-23	2.1e-21	[2, 3]	Group184	5.19637	86	[ADAR, APOBEC3F, APOBEC3G, B2M, BIRC3, BST2, BTC, BTN3A1, C1R, C1S, C3, CCL5, CCR1, CD34, CFB, CTSS, CUL1, CXCL10, CXCL11, CXCL2, CXCL8, CXCL9, CYP19A1, DDX58, DDX60, DHX58, DPP4, EBI3, EIF2AK2, FLT3LG, GBP1, GBP5, HERC5, HLA-A, HLA-B, HLA-C, HLA-E, HLA-F, ICAM1, IDO1, IFI16, IFIH1, IFIT1, IFITM1, IL15RA, IRF1, IRF7, ISG15, LGALS9, MOV10, NLRC5, NMI, NOD2, PARP9, PIK3AP1, PLA2G6, PLSCR1, PLVAP, P…
GO:0002682	regulation of immune system process	GO_BiologicalProcess-GOA_09.02.2016_16h18	1.1e-27	5.2e-25	5.8e-41	1.3e-38	[2, 3]	Group32	5.19637	86	[ADAR, APOBEC3F, APOBEC3G, B2M, BIRC3, BST2, BTC, BTN3A1, C1R, C1S, C3, CCL5, CCR1, CD34, CFB, CTSS, CUL1, CXCL10, CXCL11, CXCL2, CXCL8, CXCL9, CYP19A1, DDX58, DDX60, DHX58, DPP4, EBI3, EIF2AK2, FLT3LG, GBP1, GBP5, HERC5, HLA-A, HLA-B, HLA-C, HLA-E, HLA-F, ICAM1, IDO1, IFI16, IFIH1, IFIT1, IFITM1, IL15RA, IRF1, IRF7, ISG15, LGALS9, MOV10, NLRC5, NMI, NOD2, PARP9, PIK3AP1, PLA2G6, PLSCR1, PLVAP, P…
GO:0002682	regulation of immune system process	GO_BiologicalProcess-GOA_09.02.2016_16h18	1.1e-27	5.2e-25	2.3e-22	4.8e-20	[2, 3]	Group78	5.19637	86	[ADAR, APOBEC3F, APOBEC3G, B2M, BIRC3, BST2, BTC, BTN3A1, C1R, C1S, C3, CCL5, CCR1, CD34, CFB, CTSS, CUL1, CXCL10, CXCL11, CXCL2, CXCL8, CXCL9, CYP19A1, DDX58, DDX60, DHX58, DPP4, EBI3, EIF2AK2, FLT3LG, GBP1, GBP5, HERC5, HLA-A, HLA-B, HLA-C, HLA-E, HLA-F, ICAM1, IDO1, IFI16, IFIH1, IFIT1, IFITM1, IL15RA, IRF1, IRF7, ISG15, LGALS9, MOV10, NLRC5, NMI, NOD2, PARP9, PIK3AP1, PLA2G6, PLSCR1, PLVAP, P…
GO:0071346	cellular response to interferon-gamma	GO_BiologicalProcess-GOA_09.02.2016_16h18	1.3e-27	5.8e-25	2.8e-32	6.3e-30	[5, 6]	Group173	21.2329	31	[B2M, CCL5, GBP1, GBP2, GBP5, HLA-A, HLA-B, HLA-C, HLA-E, HLA-F, ICAM1, IFI30, IRF1, IRF7, IRF9, LGALS9, NLRC5, OAS1, OAS2, OAS3, OASL, PML, SP100, STAT1, TLR3, TRIM21, TRIM22, TRIM25, TRIM34, TRIM38, VCAM1]
GO:0071346	cellular response to interferon-gamma	GO_BiologicalProcess-GOA_09.02.2016_16h18	1.3e-27	5.8e-25	7.4e-46	1.6e-43	[5, 6]	Group69	21.2329	31	[B2M, CCL5, GBP1, GBP2, GBP5, HLA-A, HLA-B, HLA-C, HLA-E, HLA-F, ICAM1, IFI30, IRF1, IRF7, IRF9, LGALS9, NLRC5, OAS1, OAS2, OAS3, OASL, PML, SP100, STAT1, TLR3, TRIM21, TRIM22, TRIM25, TRIM34, TRIM38, VCAM1]
GO:0043901	negative regulation of multi-organism process	GO_BiologicalProcess-GOA_09.02.2016_16h18	1.3e-27	5.9e-25	2.4e-47	5.5e-45	[2, 3, 4]	Group11	20	32	[ADAR, APOBEC3F, APOBEC3G, BST2, C19orf66, CCL5, DHX58, EIF2AK2, IFI16, IFIT1, IFITM1, IFITM2, IFITM3, ISG15, ISG20, MX1, NOD2, OAS1, OAS3, OASL, PARP10, PLSCR1, PML, RSAD2, SP100, STAT1, TNFAIP3, TRIM14, TRIM21, TRIM25, TRIM38, ZC3HAV1]
GO:0043901	negative regulation of multi-organism process	GO_BiologicalProcess-GOA_09.02.2016_16h18	1.3e-27	5.9e-25	3e-50	6.9e-48	[2, 3, 4]	Group152	20	32	[ADAR, APOBEC3F, APOBEC3G, BST2, C19orf66, CCL5, DHX58, EIF2AK2, IFI16, IFIT1, IFITM1, IFITM2, IFITM3, ISG15, ISG20, MX1, NOD2, OAS1, OAS3, OASL, PARP10, PLSCR1, PML, RSAD2, SP100, STAT1, TNFAIP3, TRIM14, TRIM21, TRIM25, TRIM38, ZC3HAV1]
GO:0043901	negative regulation of multi-organism process	GO_BiologicalProcess-GOA_09.02.2016_16h18	1.3e-27	5.9e-25	3.1e-26	6.6e-24	[2, 3, 4]	Group20	20	32	[ADAR, APOBEC3F, APOBEC3G, BST2, C19orf66, CCL5, DHX58, EIF2AK2, IFI16, IFIT1, IFITM1, IFITM2, IFITM3, ISG15, ISG20, MX1, NOD2, OAS1, OAS3, OASL, PARP10, PLSCR1, PML, RSAD2, SP100, STAT1, TNFAIP3, TRIM14, TRIM21, TRIM25, TRIM38, ZC3HAV1]
GO:0043901	negative regulation of multi-organism process	GO_BiologicalProcess-GOA_09.02.2016_16h18	1.3e-27	5.9e-25	8.5e-38	1.9e-35	[2, 3, 4]	Group98	20	32	[ADAR, APOBEC3F, APOBEC3G, BST2, C19orf66, CCL5, DHX58, EIF2AK2, IFI16, IFIT1, IFITM1, IFITM2, IFITM3, ISG15, ISG20, MX1, NOD2, OAS1, OAS3, OASL, PARP10, PLSCR1, PML, RSAD2, SP100, STAT1, TNFAIP3, TRIM14, TRIM21, TRIM25, TRIM38, ZC3HAV1]
GO:0016032	viral process	GO_BiologicalProcess-GOA_09.02.2016_16h18	1.9e-27	8.4e-25	2.4e-47	5.5e-45	[3, 4]	Group11	7.38095	62	[ACE2, ADAR, APOBEC3F, APOBEC3G, B2M, BST2, C19orf66, CCL5, CLDN1, CUL1, CXCL8, DDX58, DHX58, DPP4, EIF2AK2, FBXL2, HLA-A, HLA-B, HLA-C, ICAM1, IFI16, IFIH1, IFIT1, IFITM1, IFITM2, IFITM3, IRF7, ISG15, ISG20, LGALS9, MVB12A, MX1, NEDD4, OAS1, OAS3, OASL, PARP10, PLSCR1, PML, PSMB10, PSMB8, PSMB9, PSME1, PSME2, RSAD2, SP100, SP110, STAT1, STAT2, TAP1, TAP2, TMPRSS2, TNFRSF14, TRIM14, TRIM21, TRIM2…
GO:0016032	viral process	GO_BiologicalProcess-GOA_09.02.2016_16h18	1.9e-27	8.4e-25	3.1e-26	6.6e-24	[3, 4]	Group20	7.38095	62	[ACE2, ADAR, APOBEC3F, APOBEC3G, B2M, BST2, C19orf66, CCL5, CLDN1, CUL1, CXCL8, DDX58, DHX58, DPP4, EIF2AK2, FBXL2, HLA-A, HLA-B, HLA-C, ICAM1, IFI16, IFIH1, IFIT1, IFITM1, IFITM2, IFITM3, IRF7, ISG15, ISG20, LGALS9, MVB12A, MX1, NEDD4, OAS1, OAS3, OASL, PARP10, PLSCR1, PML, PSMB10, PSMB8, PSMB9, PSME1, PSME2, RSAD2, SP100, SP110, STAT1, STAT2, TAP1, TAP2, TMPRSS2, TNFRSF14, TRIM14, TRIM21, TRIM2…
GO:0016032	viral process	GO_BiologicalProcess-GOA_09.02.2016_16h18	1.9e-27	8.4e-25	8.5e-38	1.9e-35	[3, 4]	Group98	7.38095	62	[ACE2, ADAR, APOBEC3F, APOBEC3G, B2M, BST2, C19orf66, CCL5, CLDN1, CUL1, CXCL8, DDX58, DHX58, DPP4, EIF2AK2, FBXL2, HLA-A, HLA-B, HLA-C, ICAM1, IFI16, IFIH1, IFIT1, IFITM1, IFITM2, IFITM3, IRF7, ISG15, ISG20, LGALS9, MVB12A, MX1, NEDD4, OAS1, OAS3, OASL, PARP10, PLSCR1, PML, PSMB10, PSMB8, PSMB9, PSME1, PSME2, RSAD2, SP100, SP110, STAT1, STAT2, TAP1, TAP2, TMPRSS2, TNFRSF14, TRIM14, TRIM21, TRIM2…
GO:0050792	regulation of viral process	GO_BiologicalProcess-GOA_09.02.2016_16h18	3.5e-27	1.5e-24	2.4e-47	5.5e-45	[3, 4, 5]	Group11	16.5877	35	[ADAR, APOBEC3F, APOBEC3G, BST2, C19orf66, CCL5, CXCL8, EIF2AK2, IFI16, IFIT1, IFITM1, IFITM2, IFITM3, ISG15, ISG20, LGALS9, MVB12A, MX1, OAS1, OAS3, OASL, PARP10, PLSCR1, PML, RSAD2, SP100, STAT1, TAP1, TAP2, TMPRSS2, TRIM14, TRIM21, TRIM25, TRIM38, ZC3HAV1]
GO:0050792	regulation of viral process	GO_BiologicalProcess-GOA_09.02.2016_16h18	3.5e-27	1.5e-24	3e-50	6.9e-48	[3, 4, 5]	Group152	16.5877	35	[ADAR, APOBEC3F, APOBEC3G, BST2, C19orf66, CCL5, CXCL8, EIF2AK2, IFI16, IFIT1, IFITM1, IFITM2, IFITM3, ISG15, ISG20, LGALS9, MVB12A, MX1, OAS1, OAS3, OASL, PARP10, PLSCR1, PML, RSAD2, SP100, STAT1, TAP1, TAP2, TMPRSS2, TRIM14, TRIM21, TRIM25, TRIM38, ZC3HAV1]
GO:0050792	regulation of viral process	GO_BiologicalProcess-GOA_09.02.2016_16h18	3.5e-27	1.5e-24	3.1e-26	6.6e-24	[3, 4, 5]	Group20	16.5877	35	[ADAR, APOBEC3F, APOBEC3G, BST2, C19orf66, CCL5, CXCL8, EIF2AK2, IFI16, IFIT1, IFITM1, IFITM2, IFITM3, ISG15, ISG20, LGALS9, MVB12A, MX1, OAS1, OAS3, OASL, PARP10, PLSCR1, PML, RSAD2, SP100, STAT1, TAP1, TAP2, TMPRSS2, TRIM14, TRIM21, TRIM25, TRIM38, ZC3HAV1]
GO:0050792	regulation of viral process	GO_BiologicalProcess-GOA_09.02.2016_16h18	3.5e-27	1.5e-24	8.5e-38	1.9e-35	[3, 4, 5]	Group98	16.5877	35	[ADAR, APOBEC3F, APOBEC3G, BST2, C19orf66, CCL5, CXCL8, EIF2AK2, IFI16, IFIT1, IFITM1, IFITM2, IFITM3, ISG15, ISG20, LGALS9, MVB12A, MX1, OAS1, OAS3, OASL, PARP10, PLSCR1, PML, RSAD2, SP100, STAT1, TAP1, TAP2, TMPRSS2, TRIM14, TRIM21, TRIM25, TRIM38, ZC3HAV1]
GO:0043903	regulation of symbiosis, encompassing mutualism through parasitism	GO_BiologicalProcess-GOA_09.02.2016_16h18	2.7e-26	1.1e-23	2.4e-47	5.5e-45	[3, 4]	Group11	14.9378	36	[ADAR, APOBEC3F, APOBEC3G, BST2, C19orf66, CCL5, CXCL8, EIF2AK2, IFI16, IFIT1, IFITM1, IFITM2, IFITM3, ISG15, ISG20, LGALS9, MVB12A, MX1, NOD2, OAS1, OAS3, OASL, PARP10, PLSCR1, PML, RSAD2, SP100, STAT1, TAP1, TAP2, TMPRSS2, TRIM14, TRIM21, TRIM25, TRIM38, ZC3HAV1]
GO:0043903	regulation of symbiosis, encompassing mutualism through parasitism	GO_BiologicalProcess-GOA_09.02.2016_16h18	2.7e-26	1.1e-23	3.1e-26	6.6e-24	[3, 4]	Group20	14.9378	36	[ADAR, APOBEC3F, APOBEC3G, BST2, C19orf66, CCL5, CXCL8, EIF2AK2, IFI16, IFIT1, IFITM1, IFITM2, IFITM3, ISG15, ISG20, LGALS9, MVB12A, MX1, NOD2, OAS1, OAS3, OASL, PARP10, PLSCR1, PML, RSAD2, SP100, STAT1, TAP1, TAP2, TMPRSS2, TRIM14, TRIM21, TRIM25, TRIM38, ZC3HAV1]
GO:0043903	regulation of symbiosis, encompassing mutualism through parasitism	GO_BiologicalProcess-GOA_09.02.2016_16h18	2.7e-26	1.1e-23	8.5e-38	1.9e-35	[3, 4]	Group98	14.9378	36	[ADAR, APOBEC3F, APOBEC3G, BST2, C19orf66, CCL5, CXCL8, EIF2AK2, IFI16, IFIT1, IFITM1, IFITM2, IFITM3, ISG15, ISG20, LGALS9, MVB12A, MX1, NOD2, OAS1, OAS3, OASL, PARP10, PLSCR1, PML, RSAD2, SP100, STAT1, TAP1, TAP2, TMPRSS2, TRIM14, TRIM21, TRIM25, TRIM38, ZC3HAV1]
GO:0045069	regulation of viral genome replication	GO_BiologicalProcess-GOA_09.02.2016_16h18	3.8e-26	1.6e-23	2.4e-47	5.5e-45	[5, 6, 7]	Group11	31.5789	24	[ADAR, APOBEC3F, APOBEC3G, BST2, C19orf66, CCL5, CXCL8, EIF2AK2, IFI16, IFIT1, IFITM1, IFITM2, IFITM3, ISG15, ISG20, MX1, OAS1, OAS3, OASL, PARP10, PLSCR1, RSAD2, TRIM38, ZC3HAV1]
GO:0045069	regulation of viral genome replication	GO_BiologicalProcess-GOA_09.02.2016_16h18	3.8e-26	1.6e-23	3e-50	6.9e-48	[5, 6, 7]	Group152	31.5789	24	[ADAR, APOBEC3F, APOBEC3G, BST2, C19orf66, CCL5, CXCL8, EIF2AK2, IFI16, IFIT1, IFITM1, IFITM2, IFITM3, ISG15, ISG20, MX1, OAS1, OAS3, OASL, PARP10, PLSCR1, RSAD2, TRIM38, ZC3HAV1]
GO:0045069	regulation of viral genome replication	GO_BiologicalProcess-GOA_09.02.2016_16h18	3.8e-26	1.6e-23	3.1e-26	6.6e-24	[5, 6, 7]	Group20	31.5789	24	[ADAR, APOBEC3F, APOBEC3G, BST2, C19orf66, CCL5, CXCL8, EIF2AK2, IFI16, IFIT1, IFITM1, IFITM2, IFITM3, ISG15, ISG20, MX1, OAS1, OAS3, OASL, PARP10, PLSCR1, RSAD2, TRIM38, ZC3HAV1]
GO:0045069	regulation of viral genome replication	GO_BiologicalProcess-GOA_09.02.2016_16h18	3.8e-26	1.6e-23	8.5e-38	1.9e-35	[5, 6, 7]	Group98	31.5789	24	[ADAR, APOBEC3F, APOBEC3G, BST2, C19orf66, CCL5, CXCL8, EIF2AK2, IFI16, IFIT1, IFITM1, IFITM2, IFITM3, ISG15, ISG20, MX1, OAS1, OAS3, OASL, PARP10, PLSCR1, RSAD2, TRIM38, ZC3HAV1]
GO:1903900	regulation of viral life cycle	GO_BiologicalProcess-GOA_09.02.2016_16h18	9.4e-25	4e-22	2.4e-47	5.5e-45	[4, 5, 6]	Group11	16.4103	32	[ADAR, APOBEC3F, APOBEC3G, BST2, C19orf66, CCL5, CXCL8, EIF2AK2, IFI16, IFIT1, IFITM1, IFITM2, IFITM3, ISG15, ISG20, LGALS9, MVB12A, MX1, OAS1, OAS3, OASL, PARP10, PLSCR1, PML, RSAD2, SP100, TMPRSS2, TRIM14, TRIM21, TRIM25, TRIM38, ZC3HAV1]
GO:1903900	regulation of viral life cycle	GO_BiologicalProcess-GOA_09.02.2016_16h18	9.4e-25	4e-22	3e-50	6.9e-48	[4, 5, 6]	Group152	16.4103	32	[ADAR, APOBEC3F, APOBEC3G, BST2, C19orf66, CCL5, CXCL8, EIF2AK2, IFI16, IFIT1, IFITM1, IFITM2, IFITM3, ISG15, ISG20, LGALS9, MVB12A, MX1, OAS1, OAS3, OASL, PARP10, PLSCR1, PML, RSAD2, SP100, TMPRSS2, TRIM14, TRIM21, TRIM25, TRIM38, ZC3HAV1]
GO:1903900	regulation of viral life cycle	GO_BiologicalProcess-GOA_09.02.2016_16h18	9.4e-25	4e-22	3.1e-26	6.6e-24	[4, 5, 6]	Group20	16.4103	32	[ADAR, APOBEC3F, APOBEC3G, BST2, C19orf66, CCL5, CXCL8, EIF2AK2, IFI16, IFIT1, IFITM1, IFITM2, IFITM3, ISG15, ISG20, LGALS9, MVB12A, MX1, OAS1, OAS3, OASL, PARP10, PLSCR1, PML, RSAD2, SP100, TMPRSS2, TRIM14, TRIM21, TRIM25, TRIM38, ZC3HAV1]
GO:1903900	regulation of viral life cycle	GO_BiologicalProcess-GOA_09.02.2016_16h18	9.4e-25	4e-22	8.5e-38	1.9e-35	[4, 5, 6]	Group98	16.4103	32	[ADAR, APOBEC3F, APOBEC3G, BST2, C19orf66, CCL5, CXCL8, EIF2AK2, IFI16, IFIT1, IFITM1, IFITM2, IFITM3, ISG15, ISG20, LGALS9, MVB12A, MX1, OAS1, OAS3, OASL, PARP10, PLSCR1, PML, RSAD2, SP100, TMPRSS2, TRIM14, TRIM21, TRIM25, TRIM38, ZC3HAV1]
GO:0043900	regulation of multi-organism process	GO_BiologicalProcess-GOA_09.02.2016_16h18	1.5e-24	6.4e-22	2.1e-28	4.6e-26	[2, 3]	Group1	9.10853	47	[ADAR, APOBEC3F, APOBEC3G, B2M, BIRC3, BST2, C19orf66, CCL5, CD180, CXCL8, DDX58, DDX60, DHX58, EIF2AK2, HERC5, HLA-A, IFI16, IFIT1, IFITM1, IFITM2, IFITM3, ISG15, ISG20, LGALS9, MVB12A, MX1, NOD2, OAS1, OAS3, OASL, PARP10, PLSCR1, PML, RSAD2, SP100, STAT1, STAT2, TAP1, TAP2, TMPRSS2, TNFAIP3, TRIM14, TRIM21, TRIM25, TRIM38, UBA52, ZC3HAV1]
GO:0043900	regulation of multi-organism process	GO_BiologicalProcess-GOA_09.02.2016_16h18	1.5e-24	6.4e-22	2.4e-47	5.5e-45	[2, 3]	Group11	9.10853	47	[ADAR, APOBEC3F, APOBEC3G, B2M, BIRC3, BST2, C19orf66, CCL5, CD180, CXCL8, DDX58, DDX60, DHX58, EIF2AK2, HERC5, HLA-A, IFI16, IFIT1, IFITM1, IFITM2, IFITM3, ISG15, ISG20, LGALS9, MVB12A, MX1, NOD2, OAS1, OAS3, OASL, PARP10, PLSCR1, PML, RSAD2, SP100, STAT1, STAT2, TAP1, TAP2, TMPRSS2, TNFAIP3, TRIM14, TRIM21, TRIM25, TRIM38, UBA52, ZC3HAV1]
GO:0043900	regulation of multi-organism process	GO_BiologicalProcess-GOA_09.02.2016_16h18	1.5e-24	6.4e-22	2.8e-28	6.1e-26	[2, 3]	Group126	9.10853	47	[ADAR, APOBEC3F, APOBEC3G, B2M, BIRC3, BST2, C19orf66, CCL5, CD180, CXCL8, DDX58, DDX60, DHX58, EIF2AK2, HERC5, HLA-A, IFI16, IFIT1, IFITM1, IFITM2, IFITM3, ISG15, ISG20, LGALS9, MVB12A, MX1, NOD2, OAS1, OAS3, OASL, PARP10, PLSCR1, PML, RSAD2, SP100, STAT1, STAT2, TAP1, TAP2, TMPRSS2, TNFAIP3, TRIM14, TRIM21, TRIM25, TRIM38, UBA52, ZC3HAV1]
GO:0043900	regulation of multi-organism process	GO_BiologicalProcess-GOA_09.02.2016_16h18	1.5e-24	6.4e-22	3e-50	6.9e-48	[2, 3]	Group152	9.10853	47	[ADAR, APOBEC3F, APOBEC3G, B2M, BIRC3, BST2, C19orf66, CCL5, CD180, CXCL8, DDX58, DDX60, DHX58, EIF2AK2, HERC5, HLA-A, IFI16, IFIT1, IFITM1, IFITM2, IFITM3, ISG15, ISG20, LGALS9, MVB12A, MX1, NOD2, OAS1, OAS3, OASL, PARP10, PLSCR1, PML, RSAD2, SP100, STAT1, STAT2, TAP1, TAP2, TMPRSS2, TNFAIP3, TRIM14, TRIM21, TRIM25, TRIM38, UBA52, ZC3HAV1]
GO:0043900	regulation of multi-organism process	GO_BiologicalProcess-GOA_09.02.2016_16h18	1.5e-24	6.4e-22	2.3e-53	5.4e-51	[2, 3]	Group153	9.10853	47	[ADAR, APOBEC3F, APOBEC3G, B2M, BIRC3, BST2, C19orf66, CCL5, CD180, CXCL8, DDX58, DDX60, DHX58, EIF2AK2, HERC5, HLA-A, IFI16, IFIT1, IFITM1, IFITM2, IFITM3, ISG15, ISG20, LGALS9, MVB12A, MX1, NOD2, OAS1, OAS3, OASL, PARP10, PLSCR1, PML, RSAD2, SP100, STAT1, STAT2, TAP1, TAP2, TMPRSS2, TNFAIP3, TRIM14, TRIM21, TRIM25, TRIM38, UBA52, ZC3HAV1]
GO:0043900	regulation of multi-organism process	GO_BiologicalProcess-GOA_09.02.2016_16h18	1.5e-24	6.4e-22	3.1e-26	6.6e-24	[2, 3]	Group20	9.10853	47	[ADAR, APOBEC3F, APOBEC3G, B2M, BIRC3, BST2, C19orf66, CCL5, CD180, CXCL8, DDX58, DDX60, DHX58, EIF2AK2, HERC5, HLA-A, IFI16, IFIT1, IFITM1, IFITM2, IFITM3, ISG15, ISG20, LGALS9, MVB12A, MX1, NOD2, OAS1, OAS3, OASL, PARP10, PLSCR1, PML, RSAD2, SP100, STAT1, STAT2, TAP1, TAP2, TMPRSS2, TNFAIP3, TRIM14, TRIM21, TRIM25, TRIM38, UBA52, ZC3HAV1]
GO:0043900	regulation of multi-organism process	GO_BiologicalProcess-GOA_09.02.2016_16h18	1.5e-24	6.4e-22	6.7e-29	1.4e-26	[2, 3]	Group221	9.10853	47	[ADAR, APOBEC3F, APOBEC3G, B2M, BIRC3, BST2, C19orf66, CCL5, CD180, CXCL8, DDX58, DDX60, DHX58, EIF2AK2, HERC5, HLA-A, IFI16, IFIT1, IFITM1, IFITM2, IFITM3, ISG15, ISG20, LGALS9, MVB12A, MX1, NOD2, OAS1, OAS3, OASL, PARP10, PLSCR1, PML, RSAD2, SP100, STAT1, STAT2, TAP1, TAP2, TMPRSS2, TNFAIP3, TRIM14, TRIM21, TRIM25, TRIM38, UBA52, ZC3HAV1]
GO:0043900	regulation of multi-organism process	GO_BiologicalProcess-GOA_09.02.2016_16h18	1.5e-24	6.4e-22	8.5e-38	1.9e-35	[2, 3]	Group98	9.10853	47	[ADAR, APOBEC3F, APOBEC3G, B2M, BIRC3, BST2, C19orf66, CCL5, CD180, CXCL8, DDX58, DDX60, DHX58, EIF2AK2, HERC5, HLA-A, IFI16, IFIT1, IFITM1, IFITM2, IFITM3, ISG15, ISG20, LGALS9, MVB12A, MX1, NOD2, OAS1, OAS3, OASL, PARP10, PLSCR1, PML, RSAD2, SP100, STAT1, STAT2, TAP1, TAP2, TMPRSS2, TNFAIP3, TRIM14, TRIM21, TRIM25, TRIM38, UBA52, ZC3HAV1]
GO:0031347	regulation of defense response	GO_BiologicalProcess-GOA_09.02.2016_16h18	2.3e-24	9.8e-22	9.3e-37	2e-34	[4, 5]	Group101	6.97954	58	[ACE2, ADAR, APOBEC3F, APOBEC3G, B2M, BIRC3, C3, CASP1, CCL5, CFB, CTSS, CUL1, CXCL10, CYP19A1, DDX58, DDX60, DHX58, EIF2AK2, GBP5, HERC5, HLA-A, HLA-B, HLA-E, IDO1, IFI16, IFIH1, IFIT1, IRF1, IRF7, LGALS9, MAS1, NLRC5, NMI, NOD2, PARP9, PIK3AP1, PLSCR1, PML, PSMB10, PSMB8, PSMB9, PSME1, PSME2, RSAD2, SAA1, SAMHD1, SERPINB9, SERPING1, STAT1, STAT2, TAP1, TLR3, TNFAIP3, TNFSF18, TRIM38, UBA52, USP…
GO:0031347	regulation of defense response	GO_BiologicalProcess-GOA_09.02.2016_16h18	2.3e-24	9.8e-22	2.3e-22	4.8e-20	[4, 5]	Group103	6.97954	58	[ACE2, ADAR, APOBEC3F, APOBEC3G, B2M, BIRC3, C3, CASP1, CCL5, CFB, CTSS, CUL1, CXCL10, CYP19A1, DDX58, DDX60, DHX58, EIF2AK2, GBP5, HERC5, HLA-A, HLA-B, HLA-E, IDO1, IFI16, IFIH1, IFIT1, IRF1, IRF7, LGALS9, MAS1, NLRC5, NMI, NOD2, PARP9, PIK3AP1, PLSCR1, PML, PSMB10, PSMB8, PSMB9, PSME1, PSME2, RSAD2, SAA1, SAMHD1, SERPINB9, SERPING1, STAT1, STAT2, TAP1, TLR3, TNFAIP3, TNFSF18, TRIM38, UBA52, USP…
GO:0031347	regulation of defense response	GO_BiologicalProcess-GOA_09.02.2016_16h18	2.3e-24	9.8e-22	4.8e-42	1e-39	[4, 5]	Group135	6.97954	58	[ACE2, ADAR, APOBEC3F, APOBEC3G, B2M, BIRC3, C3, CASP1, CCL5, CFB, CTSS, CUL1, CXCL10, CYP19A1, DDX58, DDX60, DHX58, EIF2AK2, GBP5, HERC5, HLA-A, HLA-B, HLA-E, IDO1, IFI16, IFIH1, IFIT1, IRF1, IRF7, LGALS9, MAS1, NLRC5, NMI, NOD2, PARP9, PIK3AP1, PLSCR1, PML, PSMB10, PSMB8, PSMB9, PSME1, PSME2, RSAD2, SAA1, SAMHD1, SERPINB9, SERPING1, STAT1, STAT2, TAP1, TLR3, TNFAIP3, TNFSF18, TRIM38, UBA52, USP…
GO:0031347	regulation of defense response	GO_BiologicalProcess-GOA_09.02.2016_16h18	2.3e-24	9.8e-22	5.4e-26	1.1e-23	[4, 5]	Group137	6.97954	58	[ACE2, ADAR, APOBEC3F, APOBEC3G, B2M, BIRC3, C3, CASP1, CCL5, CFB, CTSS, CUL1, CXCL10, CYP19A1, DDX58, DDX60, DHX58, EIF2AK2, GBP5, HERC5, HLA-A, HLA-B, HLA-E, IDO1, IFI16, IFIH1, IFIT1, IRF1, IRF7, LGALS9, MAS1, NLRC5, NMI, NOD2, PARP9, PIK3AP1, PLSCR1, PML, PSMB10, PSMB8, PSMB9, PSME1, PSME2, RSAD2, SAA1, SAMHD1, SERPINB9, SERPING1, STAT1, STAT2, TAP1, TLR3, TNFAIP3, TNFSF18, TRIM38, UBA52, USP…
GO:0031347	regulation of defense response	GO_BiologicalProcess-GOA_09.02.2016_16h18	2.3e-24	9.8e-22	1e-23	2.1e-21	[4, 5]	Group184	6.97954	58	[ACE2, ADAR, APOBEC3F, APOBEC3G, B2M, BIRC3, C3, CASP1, CCL5, CFB, CTSS, CUL1, CXCL10, CYP19A1, DDX58, DDX60, DHX58, EIF2AK2, GBP5, HERC5, HLA-A, HLA-B, HLA-E, IDO1, IFI16, IFIH1, IFIT1, IRF1, IRF7, LGALS9, MAS1, NLRC5, NMI, NOD2, PARP9, PIK3AP1, PLSCR1, PML, PSMB10, PSMB8, PSMB9, PSME1, PSME2, RSAD2, SAA1, SAMHD1, SERPINB9, SERPING1, STAT1, STAT2, TAP1, TLR3, TNFAIP3, TNFSF18, TRIM38, UBA52, USP…
GO:0031347	regulation of defense response	GO_BiologicalProcess-GOA_09.02.2016_16h18	2.3e-24	9.8e-22	7.9e-20	1.5e-17	[4, 5]	Group214	6.97954	58	[ACE2, ADAR, APOBEC3F, APOBEC3G, B2M, BIRC3, C3, CASP1, CCL5, CFB, CTSS, CUL1, CXCL10, CYP19A1, DDX58, DDX60, DHX58, EIF2AK2, GBP5, HERC5, HLA-A, HLA-B, HLA-E, IDO1, IFI16, IFIH1, IFIT1, IRF1, IRF7, LGALS9, MAS1, NLRC5, NMI, NOD2, PARP9, PIK3AP1, PLSCR1, PML, PSMB10, PSMB8, PSMB9, PSME1, PSME2, RSAD2, SAA1, SAMHD1, SERPINB9, SERPING1, STAT1, STAT2, TAP1, TLR3, TNFAIP3, TNFSF18, TRIM38, UBA52, USP…
GO:0031347	regulation of defense response	GO_BiologicalProcess-GOA_09.02.2016_16h18	2.3e-24	9.8e-22	8.3e-24	1.7e-21	[4, 5]	Group217	6.97954	58	[ACE2, ADAR, APOBEC3F, APOBEC3G, B2M, BIRC3, C3, CASP1, CCL5, CFB, CTSS, CUL1, CXCL10, CYP19A1, DDX58, DDX60, DHX58, EIF2AK2, GBP5, HERC5, HLA-A, HLA-B, HLA-E, IDO1, IFI16, IFIH1, IFIT1, IRF1, IRF7, LGALS9, MAS1, NLRC5, NMI, NOD2, PARP9, PIK3AP1, PLSCR1, PML, PSMB10, PSMB8, PSMB9, PSME1, PSME2, RSAD2, SAA1, SAMHD1, SERPINB9, SERPING1, STAT1, STAT2, TAP1, TLR3, TNFAIP3, TNFSF18, TRIM38, UBA52, USP…
GO:0031347	regulation of defense response	GO_BiologicalProcess-GOA_09.02.2016_16h18	2.3e-24	9.8e-22	6.7e-29	1.4e-26	[4, 5]	Group221	6.97954	58	[ACE2, ADAR, APOBEC3F, APOBEC3G, B2M, BIRC3, C3, CASP1, CCL5, CFB, CTSS, CUL1, CXCL10, CYP19A1, DDX58, DDX60, DHX58, EIF2AK2, GBP5, HERC5, HLA-A, HLA-B, HLA-E, IDO1, IFI16, IFIH1, IFIT1, IRF1, IRF7, LGALS9, MAS1, NLRC5, NMI, NOD2, PARP9, PIK3AP1, PLSCR1, PML, PSMB10, PSMB8, PSMB9, PSME1, PSME2, RSAD2, SAA1, SAMHD1, SERPINB9, SERPING1, STAT1, STAT2, TAP1, TLR3, TNFAIP3, TNFSF18, TRIM38, UBA52, USP…
GO:0031347	regulation of defense response	GO_BiologicalProcess-GOA_09.02.2016_16h18	2.3e-24	9.8e-22	4.7e-27	1e-24	[4, 5]	Group228	6.97954	58	[ACE2, ADAR, APOBEC3F, APOBEC3G, B2M, BIRC3, C3, CASP1, CCL5, CFB, CTSS, CUL1, CXCL10, CYP19A1, DDX58, DDX60, DHX58, EIF2AK2, GBP5, HERC5, HLA-A, HLA-B, HLA-E, IDO1, IFI16, IFIH1, IFIT1, IRF1, IRF7, LGALS9, MAS1, NLRC5, NMI, NOD2, PARP9, PIK3AP1, PLSCR1, PML, PSMB10, PSMB8, PSMB9, PSME1, PSME2, RSAD2, SAA1, SAMHD1, SERPINB9, SERPING1, STAT1, STAT2, TAP1, TLR3, TNFAIP3, TNFSF18, TRIM38, UBA52, USP…
GO:0031347	regulation of defense response	GO_BiologicalProcess-GOA_09.02.2016_16h18	2.3e-24	9.8e-22	2.3e-28	5.2e-26	[4, 5]	Group236	6.97954	58	[ACE2, ADAR, APOBEC3F, APOBEC3G, B2M, BIRC3, C3, CASP1, CCL5, CFB, CTSS, CUL1, CXCL10, CYP19A1, DDX58, DDX60, DHX58, EIF2AK2, GBP5, HERC5, HLA-A, HLA-B, HLA-E, IDO1, IFI16, IFIH1, IFIT1, IRF1, IRF7, LGALS9, MAS1, NLRC5, NMI, NOD2, PARP9, PIK3AP1, PLSCR1, PML, PSMB10, PSMB8, PSMB9, PSME1, PSME2, RSAD2, SAA1, SAMHD1, SERPINB9, SERPING1, STAT1, STAT2, TAP1, TLR3, TNFAIP3, TNFSF18, TRIM38, UBA52, USP…
GO:0031347	regulation of defense response	GO_BiologicalProcess-GOA_09.02.2016_16h18	2.3e-24	9.8e-22	7.4e-26	1.5e-23	[4, 5]	Group237	6.97954	58	[ACE2, ADAR, APOBEC3F, APOBEC3G, B2M, BIRC3, C3, CASP1, CCL5, CFB, CTSS, CUL1, CXCL10, CYP19A1, DDX58, DDX60, DHX58, EIF2AK2, GBP5, HERC5, HLA-A, HLA-B, HLA-E, IDO1, IFI16, IFIH1, IFIT1, IRF1, IRF7, LGALS9, MAS1, NLRC5, NMI, NOD2, PARP9, PIK3AP1, PLSCR1, PML, PSMB10, PSMB8, PSMB9, PSME1, PSME2, RSAD2, SAA1, SAMHD1, SERPINB9, SERPING1, STAT1, STAT2, TAP1, TLR3, TNFAIP3, TNFSF18, TRIM38, UBA52, USP…
GO:0031347	regulation of defense response	GO_BiologicalProcess-GOA_09.02.2016_16h18	2.3e-24	9.8e-22	5.8e-41	1.3e-38	[4, 5]	Group32	6.97954	58	[ACE2, ADAR, APOBEC3F, APOBEC3G, B2M, BIRC3, C3, CASP1, CCL5, CFB, CTSS, CUL1, CXCL10, CYP19A1, DDX58, DDX60, DHX58, EIF2AK2, GBP5, HERC5, HLA-A, HLA-B, HLA-E, IDO1, IFI16, IFIH1, IFIT1, IRF1, IRF7, LGALS9, MAS1, NLRC5, NMI, NOD2, PARP9, PIK3AP1, PLSCR1, PML, PSMB10, PSMB8, PSMB9, PSME1, PSME2, RSAD2, SAA1, SAMHD1, SERPINB9, SERPING1, STAT1, STAT2, TAP1, TLR3, TNFAIP3, TNFSF18, TRIM38, UBA52, USP…
GO:0031347	regulation of defense response	GO_BiologicalProcess-GOA_09.02.2016_16h18	2.3e-24	9.8e-22	2.9e-25	6.3e-23	[4, 5]	Group33	6.97954	58	[ACE2, ADAR, APOBEC3F, APOBEC3G, B2M, BIRC3, C3, CASP1, CCL5, CFB, CTSS, CUL1, CXCL10, CYP19A1, DDX58, DDX60, DHX58, EIF2AK2, GBP5, HERC5, HLA-A, HLA-B, HLA-E, IDO1, IFI16, IFIH1, IFIT1, IRF1, IRF7, LGALS9, MAS1, NLRC5, NMI, NOD2, PARP9, PIK3AP1, PLSCR1, PML, PSMB10, PSMB8, PSMB9, PSME1, PSME2, RSAD2, SAA1, SAMHD1, SERPINB9, SERPING1, STAT1, STAT2, TAP1, TLR3, TNFAIP3, TNFSF18, TRIM38, UBA52, USP…
GO:0031347	regulation of defense response	GO_BiologicalProcess-GOA_09.02.2016_16h18	2.3e-24	9.8e-22	1.4e-22	3e-20	[4, 5]	Group34	6.97954	58	[ACE2, ADAR, APOBEC3F, APOBEC3G, B2M, BIRC3, C3, CASP1, CCL5, CFB, CTSS, CUL1, CXCL10, CYP19A1, DDX58, DDX60, DHX58, EIF2AK2, GBP5, HERC5, HLA-A, HLA-B, HLA-E, IDO1, IFI16, IFIH1, IFIT1, IRF1, IRF7, LGALS9, MAS1, NLRC5, NMI, NOD2, PARP9, PIK3AP1, PLSCR1, PML, PSMB10, PSMB8, PSMB9, PSME1, PSME2, RSAD2, SAA1, SAMHD1, SERPINB9, SERPING1, STAT1, STAT2, TAP1, TLR3, TNFAIP3, TNFSF18, TRIM38, UBA52, USP…
GO:0031347	regulation of defense response	GO_BiologicalProcess-GOA_09.02.2016_16h18	2.3e-24	9.8e-22	4.8e-19	9.5e-17	[4, 5]	Group36	6.97954	58	[ACE2, ADAR, APOBEC3F, APOBEC3G, B2M, BIRC3, C3, CASP1, CCL5, CFB, CTSS, CUL1, CXCL10, CYP19A1, DDX58, DDX60, DHX58, EIF2AK2, GBP5, HERC5, HLA-A, HLA-B, HLA-E, IDO1, IFI16, IFIH1, IFIT1, IRF1, IRF7, LGALS9, MAS1, NLRC5, NMI, NOD2, PARP9, PIK3AP1, PLSCR1, PML, PSMB10, PSMB8, PSMB9, PSME1, PSME2, RSAD2, SAA1, SAMHD1, SERPINB9, SERPING1, STAT1, STAT2, TAP1, TLR3, TNFAIP3, TNFSF18, TRIM38, UBA52, USP…
GO:0031347	regulation of defense response	GO_BiologicalProcess-GOA_09.02.2016_16h18	2.3e-24	9.8e-22	2.3e-22	4.8e-20	[4, 5]	Group78	6.97954	58	[ACE2, ADAR, APOBEC3F, APOBEC3G, B2M, BIRC3, C3, CASP1, CCL5, CFB, CTSS, CUL1, CXCL10, CYP19A1, DDX58, DDX60, DHX58, EIF2AK2, GBP5, HERC5, HLA-A, HLA-B, HLA-E, IDO1, IFI16, IFIH1, IFIT1, IRF1, IRF7, LGALS9, MAS1, NLRC5, NMI, NOD2, PARP9, PIK3AP1, PLSCR1, PML, PSMB10, PSMB8, PSMB9, PSME1, PSME2, RSAD2, SAA1, SAMHD1, SERPINB9, SERPING1, STAT1, STAT2, TAP1, TLR3, TNFAIP3, TNFSF18, TRIM38, UBA52, USP…
GO:0071310	cellular response to organic substance	GO_BiologicalProcess-GOA_09.02.2016_16h18	1.3e-23	5.6e-21	9.3e-37	2e-34	[4]	Group101	4.02276	99	[ACAP2, ADAR, B2M, BCAS3, BIRC3, BST2, BTC, CASP1, CCL5, CCR1, CD180, CMPK2, CTSS, CUL1, CXCL10, CXCL11, CXCL16, CXCL2, CXCL8, CXCL9, EBI3, EIF2AK2, ESR2, GBP1, GBP2, GBP5, HERC5, HLA-A, HLA-B, HLA-C, HLA-E, HLA-F, HNF4G, ICAM1, IFI27, IFI30, IFI35, IFI6, IFIT1, IFIT2, IFIT3, IFITM1, IFITM2, IFITM3, IL15RA, IL17RE, IL18BP, IRF1, IRF7, IRF9, ISG15, ISG20, LGALS9, MAS1, MOV10, MX1, MX2, NEDD4, NLRC…
GO:0071310	cellular response to organic substance	GO_BiologicalProcess-GOA_09.02.2016_16h18	1.3e-23	5.6e-21	2.8e-32	6.3e-30	[4]	Group173	4.02276	99	[ACAP2, ADAR, B2M, BCAS3, BIRC3, BST2, BTC, CASP1, CCL5, CCR1, CD180, CMPK2, CTSS, CUL1, CXCL10, CXCL11, CXCL16, CXCL2, CXCL8, CXCL9, EBI3, EIF2AK2, ESR2, GBP1, GBP2, GBP5, HERC5, HLA-A, HLA-B, HLA-C, HLA-E, HLA-F, HNF4G, ICAM1, IFI27, IFI30, IFI35, IFI6, IFIT1, IFIT2, IFIT3, IFITM1, IFITM2, IFITM3, IL15RA, IL17RE, IL18BP, IRF1, IRF7, IRF9, ISG15, ISG20, LGALS9, MAS1, MOV10, MX1, MX2, NEDD4, NLRC…
GO:0071310	cellular response to organic substance	GO_BiologicalProcess-GOA_09.02.2016_16h18	1.3e-23	5.6e-21	2.8e-32	6.3e-30	[4]	Group21	4.02276	99	[ACAP2, ADAR, B2M, BCAS3, BIRC3, BST2, BTC, CASP1, CCL5, CCR1, CD180, CMPK2, CTSS, CUL1, CXCL10, CXCL11, CXCL16, CXCL2, CXCL8, CXCL9, EBI3, EIF2AK2, ESR2, GBP1, GBP2, GBP5, HERC5, HLA-A, HLA-B, HLA-C, HLA-E, HLA-F, HNF4G, ICAM1, IFI27, IFI30, IFI35, IFI6, IFIT1, IFIT2, IFIT3, IFITM1, IFITM2, IFITM3, IL15RA, IL17RE, IL18BP, IRF1, IRF7, IRF9, ISG15, ISG20, LGALS9, MAS1, MOV10, MX1, MX2, NEDD4, NLRC…
GO:0071310	cellular response to organic substance	GO_BiologicalProcess-GOA_09.02.2016_16h18	1.3e-23	5.6e-21	1.3e-33	2.9e-31	[4]	Group60	4.02276	99	[ACAP2, ADAR, B2M, BCAS3, BIRC3, BST2, BTC, CASP1, CCL5, CCR1, CD180, CMPK2, CTSS, CUL1, CXCL10, CXCL11, CXCL16, CXCL2, CXCL8, CXCL9, EBI3, EIF2AK2, ESR2, GBP1, GBP2, GBP5, HERC5, HLA-A, HLA-B, HLA-C, HLA-E, HLA-F, HNF4G, ICAM1, IFI27, IFI30, IFI35, IFI6, IFIT1, IFIT2, IFIT3, IFITM1, IFITM2, IFITM3, IL15RA, IL17RE, IL18BP, IRF1, IRF7, IRF9, ISG15, ISG20, LGALS9, MAS1, MOV10, MX1, MX2, NEDD4, NLRC…
GO:0019079	viral genome replication	GO_BiologicalProcess-GOA_09.02.2016_16h18	2e-23	8.8e-21	2.4e-47	5.5e-45	[4, 5, 6]	Group11	25	24	[ADAR, APOBEC3F, APOBEC3G, BST2, C19orf66, CCL5, CXCL8, EIF2AK2, IFI16, IFIT1, IFITM1, IFITM2, IFITM3, ISG15, ISG20, MX1, OAS1, OAS3, OASL, PARP10, PLSCR1, RSAD2, TRIM38, ZC3HAV1]
GO:0019079	viral genome replication	GO_BiologicalProcess-GOA_09.02.2016_16h18	2e-23	8.8e-21	3e-50	6.9e-48	[4, 5, 6]	Group152	25	24	[ADAR, APOBEC3F, APOBEC3G, BST2, C19orf66, CCL5, CXCL8, EIF2AK2, IFI16, IFIT1, IFITM1, IFITM2, IFITM3, ISG15, ISG20, MX1, OAS1, OAS3, OASL, PARP10, PLSCR1, RSAD2, TRIM38, ZC3HAV1]
GO:0019079	viral genome replication	GO_BiologicalProcess-GOA_09.02.2016_16h18	2e-23	8.8e-21	3.1e-26	6.6e-24	[4, 5, 6]	Group20	25	24	[ADAR, APOBEC3F, APOBEC3G, BST2, C19orf66, CCL5, CXCL8, EIF2AK2, IFI16, IFIT1, IFITM1, IFITM2, IFITM3, ISG15, ISG20, MX1, OAS1, OAS3, OASL, PARP10, PLSCR1, RSAD2, TRIM38, ZC3HAV1]
GO:0019079	viral genome replication	GO_BiologicalProcess-GOA_09.02.2016_16h18	2e-23	8.8e-21	8.5e-38	1.9e-35	[4, 5, 6]	Group98	25	24	[ADAR, APOBEC3F, APOBEC3G, BST2, C19orf66, CCL5, CXCL8, EIF2AK2, IFI16, IFIT1, IFITM1, IFITM2, IFITM3, ISG15, ISG20, MX1, OAS1, OAS3, OASL, PARP10, PLSCR1, RSAD2, TRIM38, ZC3HAV1]
GO:0050776	regulation of immune response	GO_BiologicalProcess-GOA_09.02.2016_16h18	2.2e-22	9.4e-20	9.3e-37	2e-34	[3, 4]	Group101	5.75022	64	[ADAR, B2M, BIRC3, BST2, BTC, BTN3A1, C1R, C1S, C3, CCL5, CD34, CFB, CTSS, CUL1, CXCL10, DDX58, DDX60, DHX58, GBP1, GBP5, HLA-A, HLA-B, HLA-C, HLA-E, HLA-F, ICAM1, IDO1, IFI16, IFIH1, IFITM1, IRF1, IRF7, LGALS9, MOV10, NLRC5, NMI, NOD2, PARP9, PIK3AP1, PLA2G6, PLSCR1, PPP5C, PSMB10, PSMB8, PSMB9, PSME1, PSME2, RASGRP3, RSAD2, SAMHD1, SERPINB9, SERPING1, STAT1, STAT2, TAP1, THEMIS2, TLR3, TNFAIP3,…
GO:0050776	regulation of immune response	GO_BiologicalProcess-GOA_09.02.2016_16h18	2.2e-22	9.4e-20	2.3e-22	4.8e-20	[3, 4]	Group103	5.75022	64	[ADAR, B2M, BIRC3, BST2, BTC, BTN3A1, C1R, C1S, C3, CCL5, CD34, CFB, CTSS, CUL1, CXCL10, DDX58, DDX60, DHX58, GBP1, GBP5, HLA-A, HLA-B, HLA-C, HLA-E, HLA-F, ICAM1, IDO1, IFI16, IFIH1, IFITM1, IRF1, IRF7, LGALS9, MOV10, NLRC5, NMI, NOD2, PARP9, PIK3AP1, PLA2G6, PLSCR1, PPP5C, PSMB10, PSMB8, PSMB9, PSME1, PSME2, RASGRP3, RSAD2, SAMHD1, SERPINB9, SERPING1, STAT1, STAT2, TAP1, THEMIS2, TLR3, TNFAIP3,…
GO:0050776	regulation of immune response	GO_BiologicalProcess-GOA_09.02.2016_16h18	2.2e-22	9.4e-20	4.8e-42	1e-39	[3, 4]	Group135	5.75022	64	[ADAR, B2M, BIRC3, BST2, BTC, BTN3A1, C1R, C1S, C3, CCL5, CD34, CFB, CTSS, CUL1, CXCL10, DDX58, DDX60, DHX58, GBP1, GBP5, HLA-A, HLA-B, HLA-C, HLA-E, HLA-F, ICAM1, IDO1, IFI16, IFIH1, IFITM1, IRF1, IRF7, LGALS9, MOV10, NLRC5, NMI, NOD2, PARP9, PIK3AP1, PLA2G6, PLSCR1, PPP5C, PSMB10, PSMB8, PSMB9, PSME1, PSME2, RASGRP3, RSAD2, SAMHD1, SERPINB9, SERPING1, STAT1, STAT2, TAP1, THEMIS2, TLR3, TNFAIP3,…
GO:0050776	regulation of immune response	GO_BiologicalProcess-GOA_09.02.2016_16h18	2.2e-22	9.4e-20	5.4e-26	1.1e-23	[3, 4]	Group137	5.75022	64	[ADAR, B2M, BIRC3, BST2, BTC, BTN3A1, C1R, C1S, C3, CCL5, CD34, CFB, CTSS, CUL1, CXCL10, DDX58, DDX60, DHX58, GBP1, GBP5, HLA-A, HLA-B, HLA-C, HLA-E, HLA-F, ICAM1, IDO1, IFI16, IFIH1, IFITM1, IRF1, IRF7, LGALS9, MOV10, NLRC5, NMI, NOD2, PARP9, PIK3AP1, PLA2G6, PLSCR1, PPP5C, PSMB10, PSMB8, PSMB9, PSME1, PSME2, RASGRP3, RSAD2, SAMHD1, SERPINB9, SERPING1, STAT1, STAT2, TAP1, THEMIS2, TLR3, TNFAIP3,…
GO:0050776	regulation of immune response	GO_BiologicalProcess-GOA_09.02.2016_16h18	2.2e-22	9.4e-20	1e-23	2.1e-21	[3, 4]	Group184	5.75022	64	[ADAR, B2M, BIRC3, BST2, BTC, BTN3A1, C1R, C1S, C3, CCL5, CD34, CFB, CTSS, CUL1, CXCL10, DDX58, DDX60, DHX58, GBP1, GBP5, HLA-A, HLA-B, HLA-C, HLA-E, HLA-F, ICAM1, IDO1, IFI16, IFIH1, IFITM1, IRF1, IRF7, LGALS9, MOV10, NLRC5, NMI, NOD2, PARP9, PIK3AP1, PLA2G6, PLSCR1, PPP5C, PSMB10, PSMB8, PSMB9, PSME1, PSME2, RASGRP3, RSAD2, SAMHD1, SERPINB9, SERPING1, STAT1, STAT2, TAP1, THEMIS2, TLR3, TNFAIP3,…
GO:0050776	regulation of immune response	GO_BiologicalProcess-GOA_09.02.2016_16h18	2.2e-22	9.4e-20	2.3e-28	5.2e-26	[3, 4]	Group236	5.75022	64	[ADAR, B2M, BIRC3, BST2, BTC, BTN3A1, C1R, C1S, C3, CCL5, CD34, CFB, CTSS, CUL1, CXCL10, DDX58, DDX60, DHX58, GBP1, GBP5, HLA-A, HLA-B, HLA-C, HLA-E, HLA-F, ICAM1, IDO1, IFI16, IFIH1, IFITM1, IRF1, IRF7, LGALS9, MOV10, NLRC5, NMI, NOD2, PARP9, PIK3AP1, PLA2G6, PLSCR1, PPP5C, PSMB10, PSMB8, PSMB9, PSME1, PSME2, RASGRP3, RSAD2, SAMHD1, SERPINB9, SERPING1, STAT1, STAT2, TAP1, THEMIS2, TLR3, TNFAIP3,…
GO:0050776	regulation of immune response	GO_BiologicalProcess-GOA_09.02.2016_16h18	2.2e-22	9.4e-20	7.4e-26	1.5e-23	[3, 4]	Group237	5.75022	64	[ADAR, B2M, BIRC3, BST2, BTC, BTN3A1, C1R, C1S, C3, CCL5, CD34, CFB, CTSS, CUL1, CXCL10, DDX58, DDX60, DHX58, GBP1, GBP5, HLA-A, HLA-B, HLA-C, HLA-E, HLA-F, ICAM1, IDO1, IFI16, IFIH1, IFITM1, IRF1, IRF7, LGALS9, MOV10, NLRC5, NMI, NOD2, PARP9, PIK3AP1, PLA2G6, PLSCR1, PPP5C, PSMB10, PSMB8, PSMB9, PSME1, PSME2, RASGRP3, RSAD2, SAMHD1, SERPINB9, SERPING1, STAT1, STAT2, TAP1, THEMIS2, TLR3, TNFAIP3,…
GO:0050776	regulation of immune response	GO_BiologicalProcess-GOA_09.02.2016_16h18	2.2e-22	9.4e-20	5.8e-41	1.3e-38	[3, 4]	Group32	5.75022	64	[ADAR, B2M, BIRC3, BST2, BTC, BTN3A1, C1R, C1S, C3, CCL5, CD34, CFB, CTSS, CUL1, CXCL10, DDX58, DDX60, DHX58, GBP1, GBP5, HLA-A, HLA-B, HLA-C, HLA-E, HLA-F, ICAM1, IDO1, IFI16, IFIH1, IFITM1, IRF1, IRF7, LGALS9, MOV10, NLRC5, NMI, NOD2, PARP9, PIK3AP1, PLA2G6, PLSCR1, PPP5C, PSMB10, PSMB8, PSMB9, PSME1, PSME2, RASGRP3, RSAD2, SAMHD1, SERPINB9, SERPING1, STAT1, STAT2, TAP1, THEMIS2, TLR3, TNFAIP3,…
GO:0050776	regulation of immune response	GO_BiologicalProcess-GOA_09.02.2016_16h18	2.2e-22	9.4e-20	2.9e-25	6.3e-23	[3, 4]	Group33	5.75022	64	[ADAR, B2M, BIRC3, BST2, BTC, BTN3A1, C1R, C1S, C3, CCL5, CD34, CFB, CTSS, CUL1, CXCL10, DDX58, DDX60, DHX58, GBP1, GBP5, HLA-A, HLA-B, HLA-C, HLA-E, HLA-F, ICAM1, IDO1, IFI16, IFIH1, IFITM1, IRF1, IRF7, LGALS9, MOV10, NLRC5, NMI, NOD2, PARP9, PIK3AP1, PLA2G6, PLSCR1, PPP5C, PSMB10, PSMB8, PSMB9, PSME1, PSME2, RASGRP3, RSAD2, SAMHD1, SERPINB9, SERPING1, STAT1, STAT2, TAP1, THEMIS2, TLR3, TNFAIP3,…
GO:0050776	regulation of immune response	GO_BiologicalProcess-GOA_09.02.2016_16h18	2.2e-22	9.4e-20	1.4e-22	3e-20	[3, 4]	Group34	5.75022	64	[ADAR, B2M, BIRC3, BST2, BTC, BTN3A1, C1R, C1S, C3, CCL5, CD34, CFB, CTSS, CUL1, CXCL10, DDX58, DDX60, DHX58, GBP1, GBP5, HLA-A, HLA-B, HLA-C, HLA-E, HLA-F, ICAM1, IDO1, IFI16, IFIH1, IFITM1, IRF1, IRF7, LGALS9, MOV10, NLRC5, NMI, NOD2, PARP9, PIK3AP1, PLA2G6, PLSCR1, PPP5C, PSMB10, PSMB8, PSMB9, PSME1, PSME2, RASGRP3, RSAD2, SAMHD1, SERPINB9, SERPING1, STAT1, STAT2, TAP1, THEMIS2, TLR3, TNFAIP3,…
GO:0050776	regulation of immune response	GO_BiologicalProcess-GOA_09.02.2016_16h18	2.2e-22	9.4e-20	2.3e-22	4.8e-20	[3, 4]	Group78	5.75022	64	[ADAR, B2M, BIRC3, BST2, BTC, BTN3A1, C1R, C1S, C3, CCL5, CD34, CFB, CTSS, CUL1, CXCL10, DDX58, DDX60, DHX58, GBP1, GBP5, HLA-A, HLA-B, HLA-C, HLA-E, HLA-F, ICAM1, IDO1, IFI16, IFIH1, IFITM1, IRF1, IRF7, LGALS9, MOV10, NLRC5, NMI, NOD2, PARP9, PIK3AP1, PLA2G6, PLSCR1, PPP5C, PSMB10, PSMB8, PSMB9, PSME1, PSME2, RASGRP3, RSAD2, SAMHD1, SERPINB9, SERPING1, STAT1, STAT2, TAP1, THEMIS2, TLR3, TNFAIP3,…
GO:0045088	regulation of innate immune response	GO_BiologicalProcess-GOA_09.02.2016_16h18	9.4e-22	3.9e-19	2.3e-22	4.8e-20	[4, 5, 6]	Group103	9.59233	40	[ADAR, BIRC3, CCL5, CTSS, CUL1, DDX58, DDX60, DHX58, GBP5, HLA-A, HLA-B, HLA-E, IFI16, IFIH1, IRF1, IRF7, LGALS9, NLRC5, NMI, NOD2, PARP9, PIK3AP1, PLSCR1, PSMB10, PSMB8, PSMB9, PSME1, PSME2, RSAD2, SAMHD1, SERPINB9, SERPING1, STAT1, STAT2, TAP1, TLR3, TNFAIP3, UBA52, USP18, ZC3HAV1]
GO:0045088	regulation of innate immune response	GO_BiologicalProcess-GOA_09.02.2016_16h18	9.4e-22	3.9e-19	4.8e-42	1e-39	[4, 5, 6]	Group135	9.59233	40	[ADAR, BIRC3, CCL5, CTSS, CUL1, DDX58, DDX60, DHX58, GBP5, HLA-A, HLA-B, HLA-E, IFI16, IFIH1, IRF1, IRF7, LGALS9, NLRC5, NMI, NOD2, PARP9, PIK3AP1, PLSCR1, PSMB10, PSMB8, PSMB9, PSME1, PSME2, RSAD2, SAMHD1, SERPINB9, SERPING1, STAT1, STAT2, TAP1, TLR3, TNFAIP3, UBA52, USP18, ZC3HAV1]
GO:0045088	regulation of innate immune response	GO_BiologicalProcess-GOA_09.02.2016_16h18	9.4e-22	3.9e-19	1.5e-21	3.2e-19	[4, 5, 6]	Group136	9.59233	40	[ADAR, BIRC3, CCL5, CTSS, CUL1, DDX58, DDX60, DHX58, GBP5, HLA-A, HLA-B, HLA-E, IFI16, IFIH1, IRF1, IRF7, LGALS9, NLRC5, NMI, NOD2, PARP9, PIK3AP1, PLSCR1, PSMB10, PSMB8, PSMB9, PSME1, PSME2, RSAD2, SAMHD1, SERPINB9, SERPING1, STAT1, STAT2, TAP1, TLR3, TNFAIP3, UBA52, USP18, ZC3HAV1]
GO:0045088	regulation of innate immune response	GO_BiologicalProcess-GOA_09.02.2016_16h18	9.4e-22	3.9e-19	5.4e-26	1.1e-23	[4, 5, 6]	Group137	9.59233	40	[ADAR, BIRC3, CCL5, CTSS, CUL1, DDX58, DDX60, DHX58, GBP5, HLA-A, HLA-B, HLA-E, IFI16, IFIH1, IRF1, IRF7, LGALS9, NLRC5, NMI, NOD2, PARP9, PIK3AP1, PLSCR1, PSMB10, PSMB8, PSMB9, PSME1, PSME2, RSAD2, SAMHD1, SERPINB9, SERPING1, STAT1, STAT2, TAP1, TLR3, TNFAIP3, UBA52, USP18, ZC3HAV1]
GO:0045088	regulation of innate immune response	GO_BiologicalProcess-GOA_09.02.2016_16h18	9.4e-22	3.9e-19	1e-23	2.1e-21	[4, 5, 6]	Group184	9.59233	40	[ADAR, BIRC3, CCL5, CTSS, CUL1, DDX58, DDX60, DHX58, GBP5, HLA-A, HLA-B, HLA-E, IFI16, IFIH1, IRF1, IRF7, LGALS9, NLRC5, NMI, NOD2, PARP9, PIK3AP1, PLSCR1, PSMB10, PSMB8, PSMB9, PSME1, PSME2, RSAD2, SAMHD1, SERPINB9, SERPING1, STAT1, STAT2, TAP1, TLR3, TNFAIP3, UBA52, USP18, ZC3HAV1]
GO:0045088	regulation of innate immune response	GO_BiologicalProcess-GOA_09.02.2016_16h18	9.4e-22	3.9e-19	8.3e-24	1.7e-21	[4, 5, 6]	Group217	9.59233	40	[ADAR, BIRC3, CCL5, CTSS, CUL1, DDX58, DDX60, DHX58, GBP5, HLA-A, HLA-B, HLA-E, IFI16, IFIH1, IRF1, IRF7, LGALS9, NLRC5, NMI, NOD2, PARP9, PIK3AP1, PLSCR1, PSMB10, PSMB8, PSMB9, PSME1, PSME2, RSAD2, SAMHD1, SERPINB9, SERPING1, STAT1, STAT2, TAP1, TLR3, TNFAIP3, UBA52, USP18, ZC3HAV1]
GO:0045088	regulation of innate immune response	GO_BiologicalProcess-GOA_09.02.2016_16h18	9.4e-22	3.9e-19	2.3e-28	5.2e-26	[4, 5, 6]	Group236	9.59233	40	[ADAR, BIRC3, CCL5, CTSS, CUL1, DDX58, DDX60, DHX58, GBP5, HLA-A, HLA-B, HLA-E, IFI16, IFIH1, IRF1, IRF7, LGALS9, NLRC5, NMI, NOD2, PARP9, PIK3AP1, PLSCR1, PSMB10, PSMB8, PSMB9, PSME1, PSME2, RSAD2, SAMHD1, SERPINB9, SERPING1, STAT1, STAT2, TAP1, TLR3, TNFAIP3, UBA52, USP18, ZC3HAV1]
GO:0045088	regulation of innate immune response	GO_BiologicalProcess-GOA_09.02.2016_16h18	9.4e-22	3.9e-19	7.4e-26	1.5e-23	[4, 5, 6]	Group237	9.59233	40	[ADAR, BIRC3, CCL5, CTSS, CUL1, DDX58, DDX60, DHX58, GBP5, HLA-A, HLA-B, HLA-E, IFI16, IFIH1, IRF1, IRF7, LGALS9, NLRC5, NMI, NOD2, PARP9, PIK3AP1, PLSCR1, PSMB10, PSMB8, PSMB9, PSME1, PSME2, RSAD2, SAMHD1, SERPINB9, SERPING1, STAT1, STAT2, TAP1, TLR3, TNFAIP3, UBA52, USP18, ZC3HAV1]
GO:0045088	regulation of innate immune response	GO_BiologicalProcess-GOA_09.02.2016_16h18	9.4e-22	3.9e-19	5.8e-41	1.3e-38	[4, 5, 6]	Group32	9.59233	40	[ADAR, BIRC3, CCL5, CTSS, CUL1, DDX58, DDX60, DHX58, GBP5, HLA-A, HLA-B, HLA-E, IFI16, IFIH1, IRF1, IRF7, LGALS9, NLRC5, NMI, NOD2, PARP9, PIK3AP1, PLSCR1, PSMB10, PSMB8, PSMB9, PSME1, PSME2, RSAD2, SAMHD1, SERPINB9, SERPING1, STAT1, STAT2, TAP1, TLR3, TNFAIP3, UBA52, USP18, ZC3HAV1]
GO:0045088	regulation of innate immune response	GO_BiologicalProcess-GOA_09.02.2016_16h18	9.4e-22	3.9e-19	2.9e-25	6.3e-23	[4, 5, 6]	Group33	9.59233	40	[ADAR, BIRC3, CCL5, CTSS, CUL1, DDX58, DDX60, DHX58, GBP5, HLA-A, HLA-B, HLA-E, IFI16, IFIH1, IRF1, IRF7, LGALS9, NLRC5, NMI, NOD2, PARP9, PIK3AP1, PLSCR1, PSMB10, PSMB8, PSMB9, PSME1, PSME2, RSAD2, SAMHD1, SERPINB9, SERPING1, STAT1, STAT2, TAP1, TLR3, TNFAIP3, UBA52, USP18, ZC3HAV1]
GO:0045088	regulation of innate immune response	GO_BiologicalProcess-GOA_09.02.2016_16h18	9.4e-22	3.9e-19	1.4e-22	3e-20	[4, 5, 6]	Group34	9.59233	40	[ADAR, BIRC3, CCL5, CTSS, CUL1, DDX58, DDX60, DHX58, GBP5, HLA-A, HLA-B, HLA-E, IFI16, IFIH1, IRF1, IRF7, LGALS9, NLRC5, NMI, NOD2, PARP9, PIK3AP1, PLSCR1, PSMB10, PSMB8, PSMB9, PSME1, PSME2, RSAD2, SAMHD1, SERPINB9, SERPING1, STAT1, STAT2, TAP1, TLR3, TNFAIP3, UBA52, USP18, ZC3HAV1]
GO:0045088	regulation of innate immune response	GO_BiologicalProcess-GOA_09.02.2016_16h18	9.4e-22	3.9e-19	6.8e-26	1.4e-23	[4, 5, 6]	Group45	9.59233	40	[ADAR, BIRC3, CCL5, CTSS, CUL1, DDX58, DDX60, DHX58, GBP5, HLA-A, HLA-B, HLA-E, IFI16, IFIH1, IRF1, IRF7, LGALS9, NLRC5, NMI, NOD2, PARP9, PIK3AP1, PLSCR1, PSMB10, PSMB8, PSMB9, PSME1, PSME2, RSAD2, SAMHD1, SERPINB9, SERPING1, STAT1, STAT2, TAP1, TLR3, TNFAIP3, UBA52, USP18, ZC3HAV1]
GO:0045088	regulation of innate immune response	GO_BiologicalProcess-GOA_09.02.2016_16h18	9.4e-22	3.9e-19	8.7e-18	1.6e-15	[4, 5, 6]	Group54	9.59233	40	[ADAR, BIRC3, CCL5, CTSS, CUL1, DDX58, DDX60, DHX58, GBP5, HLA-A, HLA-B, HLA-E, IFI16, IFIH1, IRF1, IRF7, LGALS9, NLRC5, NMI, NOD2, PARP9, PIK3AP1, PLSCR1, PSMB10, PSMB8, PSMB9, PSME1, PSME2, RSAD2, SAMHD1, SERPINB9, SERPING1, STAT1, STAT2, TAP1, TLR3, TNFAIP3, UBA52, USP18, ZC3HAV1]
GO:0045088	regulation of innate immune response	GO_BiologicalProcess-GOA_09.02.2016_16h18	9.4e-22	3.9e-19	2.3e-22	4.8e-20	[4, 5, 6]	Group78	9.59233	40	[ADAR, BIRC3, CCL5, CTSS, CUL1, DDX58, DDX60, DHX58, GBP5, HLA-A, HLA-B, HLA-E, IFI16, IFIH1, IRF1, IRF7, LGALS9, NLRC5, NMI, NOD2, PARP9, PIK3AP1, PLSCR1, PSMB10, PSMB8, PSMB9, PSME1, PSME2, RSAD2, SAMHD1, SERPINB9, SERPING1, STAT1, STAT2, TAP1, TLR3, TNFAIP3, UBA52, USP18, ZC3HAV1]
GO:0002684	positive regulation of immune system process	GO_BiologicalProcess-GOA_09.02.2016_16h18	4.6e-21	1.9e-18	2.3e-22	4.8e-20	[2, 3, 4]	Group103	5.78592	60	[B2M, BIRC3, BTN3A1, C1R, C1S, C3, CCL5, CCR1, CFB, CTSS, CUL1, CXCL10, CXCL11, CXCL2, CXCL8, CXCL9, DDX58, DDX60, DHX58, DPP4, EBI3, FLT3LG, GBP1, GBP5, HLA-A, HLA-B, HLA-E, ICAM1, IDO1, IFI16, IFIH1, IL15RA, IRF1, IRF7, ISG15, LGALS9, NLRC5, NOD2, PIK3AP1, PLA2G6, PLSCR1, PLVAP, PSMB10, PSMB8, PSMB9, PSME1, PSME2, RSAD2, SELP, SERPING1, TAP1, TAP2, THEMIS2, TLR3, TNFAIP3, TNFRSF14, TNFSF18, UBA…
GO:0002684	positive regulation of immune system process	GO_BiologicalProcess-GOA_09.02.2016_16h18	4.6e-21	1.9e-18	4.8e-42	1e-39	[2, 3, 4]	Group135	5.78592	60	[B2M, BIRC3, BTN3A1, C1R, C1S, C3, CCL5, CCR1, CFB, CTSS, CUL1, CXCL10, CXCL11, CXCL2, CXCL8, CXCL9, DDX58, DDX60, DHX58, DPP4, EBI3, FLT3LG, GBP1, GBP5, HLA-A, HLA-B, HLA-E, ICAM1, IDO1, IFI16, IFIH1, IL15RA, IRF1, IRF7, ISG15, LGALS9, NLRC5, NOD2, PIK3AP1, PLA2G6, PLSCR1, PLVAP, PSMB10, PSMB8, PSMB9, PSME1, PSME2, RSAD2, SELP, SERPING1, TAP1, TAP2, THEMIS2, TLR3, TNFAIP3, TNFRSF14, TNFSF18, UBA…
GO:0002684	positive regulation of immune system process	GO_BiologicalProcess-GOA_09.02.2016_16h18	4.6e-21	1.9e-18	5.4e-26	1.1e-23	[2, 3, 4]	Group137	5.78592	60	[B2M, BIRC3, BTN3A1, C1R, C1S, C3, CCL5, CCR1, CFB, CTSS, CUL1, CXCL10, CXCL11, CXCL2, CXCL8, CXCL9, DDX58, DDX60, DHX58, DPP4, EBI3, FLT3LG, GBP1, GBP5, HLA-A, HLA-B, HLA-E, ICAM1, IDO1, IFI16, IFIH1, IL15RA, IRF1, IRF7, ISG15, LGALS9, NLRC5, NOD2, PIK3AP1, PLA2G6, PLSCR1, PLVAP, PSMB10, PSMB8, PSMB9, PSME1, PSME2, RSAD2, SELP, SERPING1, TAP1, TAP2, THEMIS2, TLR3, TNFAIP3, TNFRSF14, TNFSF18, UBA…
GO:0002684	positive regulation of immune system process	GO_BiologicalProcess-GOA_09.02.2016_16h18	4.6e-21	1.9e-18	1e-23	2.1e-21	[2, 3, 4]	Group184	5.78592	60	[B2M, BIRC3, BTN3A1, C1R, C1S, C3, CCL5, CCR1, CFB, CTSS, CUL1, CXCL10, CXCL11, CXCL2, CXCL8, CXCL9, DDX58, DDX60, DHX58, DPP4, EBI3, FLT3LG, GBP1, GBP5, HLA-A, HLA-B, HLA-E, ICAM1, IDO1, IFI16, IFIH1, IL15RA, IRF1, IRF7, ISG15, LGALS9, NLRC5, NOD2, PIK3AP1, PLA2G6, PLSCR1, PLVAP, PSMB10, PSMB8, PSMB9, PSME1, PSME2, RSAD2, SELP, SERPING1, TAP1, TAP2, THEMIS2, TLR3, TNFAIP3, TNFRSF14, TNFSF18, UBA…
GO:0002684	positive regulation of immune system process	GO_BiologicalProcess-GOA_09.02.2016_16h18	4.6e-21	1.9e-18	2.3e-28	5.2e-26	[2, 3, 4]	Group236	5.78592	60	[B2M, BIRC3, BTN3A1, C1R, C1S, C3, CCL5, CCR1, CFB, CTSS, CUL1, CXCL10, CXCL11, CXCL2, CXCL8, CXCL9, DDX58, DDX60, DHX58, DPP4, EBI3, FLT3LG, GBP1, GBP5, HLA-A, HLA-B, HLA-E, ICAM1, IDO1, IFI16, IFIH1, IL15RA, IRF1, IRF7, ISG15, LGALS9, NLRC5, NOD2, PIK3AP1, PLA2G6, PLSCR1, PLVAP, PSMB10, PSMB8, PSMB9, PSME1, PSME2, RSAD2, SELP, SERPING1, TAP1, TAP2, THEMIS2, TLR3, TNFAIP3, TNFRSF14, TNFSF18, UBA…
GO:0002684	positive regulation of immune system process	GO_BiologicalProcess-GOA_09.02.2016_16h18	4.6e-21	1.9e-18	7.4e-26	1.5e-23	[2, 3, 4]	Group237	5.78592	60	[B2M, BIRC3, BTN3A1, C1R, C1S, C3, CCL5, CCR1, CFB, CTSS, CUL1, CXCL10, CXCL11, CXCL2, CXCL8, CXCL9, DDX58, DDX60, DHX58, DPP4, EBI3, FLT3LG, GBP1, GBP5, HLA-A, HLA-B, HLA-E, ICAM1, IDO1, IFI16, IFIH1, IL15RA, IRF1, IRF7, ISG15, LGALS9, NLRC5, NOD2, PIK3AP1, PLA2G6, PLSCR1, PLVAP, PSMB10, PSMB8, PSMB9, PSME1, PSME2, RSAD2, SELP, SERPING1, TAP1, TAP2, THEMIS2, TLR3, TNFAIP3, TNFRSF14, TNFSF18, UBA…
GO:0002684	positive regulation of immune system process	GO_BiologicalProcess-GOA_09.02.2016_16h18	4.6e-21	1.9e-18	5.8e-41	1.3e-38	[2, 3, 4]	Group32	5.78592	60	[B2M, BIRC3, BTN3A1, C1R, C1S, C3, CCL5, CCR1, CFB, CTSS, CUL1, CXCL10, CXCL11, CXCL2, CXCL8, CXCL9, DDX58, DDX60, DHX58, DPP4, EBI3, FLT3LG, GBP1, GBP5, HLA-A, HLA-B, HLA-E, ICAM1, IDO1, IFI16, IFIH1, IL15RA, IRF1, IRF7, ISG15, LGALS9, NLRC5, NOD2, PIK3AP1, PLA2G6, PLSCR1, PLVAP, PSMB10, PSMB8, PSMB9, PSME1, PSME2, RSAD2, SELP, SERPING1, TAP1, TAP2, THEMIS2, TLR3, TNFAIP3, TNFRSF14, TNFSF18, UBA…
GO:0002684	positive regulation of immune system process	GO_BiologicalProcess-GOA_09.02.2016_16h18	4.6e-21	1.9e-18	2.9e-25	6.3e-23	[2, 3, 4]	Group33	5.78592	60	[B2M, BIRC3, BTN3A1, C1R, C1S, C3, CCL5, CCR1, CFB, CTSS, CUL1, CXCL10, CXCL11, CXCL2, CXCL8, CXCL9, DDX58, DDX60, DHX58, DPP4, EBI3, FLT3LG, GBP1, GBP5, HLA-A, HLA-B, HLA-E, ICAM1, IDO1, IFI16, IFIH1, IL15RA, IRF1, IRF7, ISG15, LGALS9, NLRC5, NOD2, PIK3AP1, PLA2G6, PLSCR1, PLVAP, PSMB10, PSMB8, PSMB9, PSME1, PSME2, RSAD2, SELP, SERPING1, TAP1, TAP2, THEMIS2, TLR3, TNFAIP3, TNFRSF14, TNFSF18, UBA…
GO:0002684	positive regulation of immune system process	GO_BiologicalProcess-GOA_09.02.2016_16h18	4.6e-21	1.9e-18	1.4e-22	3e-20	[2, 3, 4]	Group34	5.78592	60	[B2M, BIRC3, BTN3A1, C1R, C1S, C3, CCL5, CCR1, CFB, CTSS, CUL1, CXCL10, CXCL11, CXCL2, CXCL8, CXCL9, DDX58, DDX60, DHX58, DPP4, EBI3, FLT3LG, GBP1, GBP5, HLA-A, HLA-B, HLA-E, ICAM1, IDO1, IFI16, IFIH1, IL15RA, IRF1, IRF7, ISG15, LGALS9, NLRC5, NOD2, PIK3AP1, PLA2G6, PLSCR1, PLVAP, PSMB10, PSMB8, PSMB9, PSME1, PSME2, RSAD2, SELP, SERPING1, TAP1, TAP2, THEMIS2, TLR3, TNFAIP3, TNFRSF14, TNFSF18, UBA…
GO:0002684	positive regulation of immune system process	GO_BiologicalProcess-GOA_09.02.2016_16h18	4.6e-21	1.9e-18	2.3e-22	4.8e-20	[2, 3, 4]	Group78	5.78592	60	[B2M, BIRC3, BTN3A1, C1R, C1S, C3, CCL5, CCR1, CFB, CTSS, CUL1, CXCL10, CXCL11, CXCL2, CXCL8, CXCL9, DDX58, DDX60, DHX58, DPP4, EBI3, FLT3LG, GBP1, GBP5, HLA-A, HLA-B, HLA-E, ICAM1, IDO1, IFI16, IFIH1, IL15RA, IRF1, IRF7, ISG15, LGALS9, NLRC5, NOD2, PIK3AP1, PLA2G6, PLSCR1, PLVAP, PSMB10, PSMB8, PSMB9, PSME1, PSME2, RSAD2, SELP, SERPING1, TAP1, TAP2, THEMIS2, TLR3, TNFAIP3, TNFRSF14, TNFSF18, UBA…
GO:0001816	cytokine production	GO_BiologicalProcess-GOA_09.02.2016_16h18	3.7e-20	1.5e-17	5.4e-26	1.1e-23	[3]	Group137	6.99708	48	[ACE2, B2M, BIRC3, BST2, BTN3A1, BTN3A2, C3, CASP1, CD34, DDX58, DDX60, DHX58, EBI3, EIF2AK2, GBP1, GBP5, GSDMD, HERC5, HLA-A, HLA-B, HLA-E, IDO1, IFI16, IFIH1, IRF1, IRF7, IRF9, ISG15, LGALS9, LIPA, MR1, NLRC5, NMI, NOD2, PML, RSAD2, SAA1, TLR3, TNFAIP3, TNFRSF14, TREX1, TRIM21, TRIM25, TRIM38, UBA52, UBA7, UBE2L6, ZC3HAV1]
GO:0001816	cytokine production	GO_BiologicalProcess-GOA_09.02.2016_16h18	3.7e-20	1.5e-17	7.9e-20	1.5e-17	[3]	Group214	6.99708	48	[ACE2, B2M, BIRC3, BST2, BTN3A1, BTN3A2, C3, CASP1, CD34, DDX58, DDX60, DHX58, EBI3, EIF2AK2, GBP1, GBP5, GSDMD, HERC5, HLA-A, HLA-B, HLA-E, IDO1, IFI16, IFIH1, IRF1, IRF7, IRF9, ISG15, LGALS9, LIPA, MR1, NLRC5, NMI, NOD2, PML, RSAD2, SAA1, TLR3, TNFAIP3, TNFRSF14, TREX1, TRIM21, TRIM25, TRIM38, UBA52, UBA7, UBE2L6, ZC3HAV1]
GO:0001816	cytokine production	GO_BiologicalProcess-GOA_09.02.2016_16h18	3.7e-20	1.5e-17	2.3e-17	4.4e-15	[3]	Group220	6.99708	48	[ACE2, B2M, BIRC3, BST2, BTN3A1, BTN3A2, C3, CASP1, CD34, DDX58, DDX60, DHX58, EBI3, EIF2AK2, GBP1, GBP5, GSDMD, HERC5, HLA-A, HLA-B, HLA-E, IDO1, IFI16, IFIH1, IRF1, IRF7, IRF9, ISG15, LGALS9, LIPA, MR1, NLRC5, NMI, NOD2, PML, RSAD2, SAA1, TLR3, TNFAIP3, TNFRSF14, TREX1, TRIM21, TRIM25, TRIM38, UBA52, UBA7, UBE2L6, ZC3HAV1]
GO:0001816	cytokine production	GO_BiologicalProcess-GOA_09.02.2016_16h18	3.7e-20	1.5e-17	6.7e-29	1.4e-26	[3]	Group221	6.99708	48	[ACE2, B2M, BIRC3, BST2, BTN3A1, BTN3A2, C3, CASP1, CD34, DDX58, DDX60, DHX58, EBI3, EIF2AK2, GBP1, GBP5, GSDMD, HERC5, HLA-A, HLA-B, HLA-E, IDO1, IFI16, IFIH1, IRF1, IRF7, IRF9, ISG15, LGALS9, LIPA, MR1, NLRC5, NMI, NOD2, PML, RSAD2, SAA1, TLR3, TNFAIP3, TNFRSF14, TREX1, TRIM21, TRIM25, TRIM38, UBA52, UBA7, UBE2L6, ZC3HAV1]
GO:0001816	cytokine production	GO_BiologicalProcess-GOA_09.02.2016_16h18	3.7e-20	1.5e-17	4.7e-27	1e-24	[3]	Group228	6.99708	48	[ACE2, B2M, BIRC3, BST2, BTN3A1, BTN3A2, C3, CASP1, CD34, DDX58, DDX60, DHX58, EBI3, EIF2AK2, GBP1, GBP5, GSDMD, HERC5, HLA-A, HLA-B, HLA-E, IDO1, IFI16, IFIH1, IRF1, IRF7, IRF9, ISG15, LGALS9, LIPA, MR1, NLRC5, NMI, NOD2, PML, RSAD2, SAA1, TLR3, TNFAIP3, TNFRSF14, TREX1, TRIM21, TRIM25, TRIM38, UBA52, UBA7, UBE2L6, ZC3HAV1]
GO:0001816	cytokine production	GO_BiologicalProcess-GOA_09.02.2016_16h18	3.7e-20	1.5e-17	5.8e-41	1.3e-38	[3]	Group32	6.99708	48	[ACE2, B2M, BIRC3, BST2, BTN3A1, BTN3A2, C3, CASP1, CD34, DDX58, DDX60, DHX58, EBI3, EIF2AK2, GBP1, GBP5, GSDMD, HERC5, HLA-A, HLA-B, HLA-E, IDO1, IFI16, IFIH1, IRF1, IRF7, IRF9, ISG15, LGALS9, LIPA, MR1, NLRC5, NMI, NOD2, PML, RSAD2, SAA1, TLR3, TNFAIP3, TNFRSF14, TREX1, TRIM21, TRIM25, TRIM38, UBA52, UBA7, UBE2L6, ZC3HAV1]
GO:0001816	cytokine production	GO_BiologicalProcess-GOA_09.02.2016_16h18	3.7e-20	1.5e-17	2.1e-20	4.3e-18	[3]	Group43	6.99708	48	[ACE2, B2M, BIRC3, BST2, BTN3A1, BTN3A2, C3, CASP1, CD34, DDX58, DDX60, DHX58, EBI3, EIF2AK2, GBP1, GBP5, GSDMD, HERC5, HLA-A, HLA-B, HLA-E, IDO1, IFI16, IFIH1, IRF1, IRF7, IRF9, ISG15, LGALS9, LIPA, MR1, NLRC5, NMI, NOD2, PML, RSAD2, SAA1, TLR3, TNFAIP3, TNFRSF14, TREX1, TRIM21, TRIM25, TRIM38, UBA52, UBA7, UBE2L6, ZC3HAV1]
GO:0019058	viral life cycle	GO_BiologicalProcess-GOA_09.02.2016_16h18	9.4e-20	3.9e-17	1.2e-20	2.4e-18	[4, 5]	Group156	8.45666	40	[ACE2, ADAR, APOBEC3F, APOBEC3G, BST2, C19orf66, CCL5, CLDN1, CXCL8, DPP4, EIF2AK2, ICAM1, IFI16, IFIT1, IFITM1, IFITM2, IFITM3, ISG15, ISG20, LGALS9, MVB12A, MX1, OAS1, OAS3, OASL, PARP10, PLSCR1, PML, RSAD2, SP100, TAP1, TAP2, TMPRSS2, TNFRSF14, TRIM14, TRIM21, TRIM25, TRIM38, UBA52, ZC3HAV1]
GO:0019058	viral life cycle	GO_BiologicalProcess-GOA_09.02.2016_16h18	9.4e-20	3.9e-17	3.1e-26	6.6e-24	[4, 5]	Group20	8.45666	40	[ACE2, ADAR, APOBEC3F, APOBEC3G, BST2, C19orf66, CCL5, CLDN1, CXCL8, DPP4, EIF2AK2, ICAM1, IFI16, IFIT1, IFITM1, IFITM2, IFITM3, ISG15, ISG20, LGALS9, MVB12A, MX1, OAS1, OAS3, OASL, PARP10, PLSCR1, PML, RSAD2, SP100, TAP1, TAP2, TMPRSS2, TNFRSF14, TRIM14, TRIM21, TRIM25, TRIM38, UBA52, ZC3HAV1]
GO:0019058	viral life cycle	GO_BiologicalProcess-GOA_09.02.2016_16h18	9.4e-20	3.9e-17	8.5e-38	1.9e-35	[4, 5]	Group98	8.45666	40	[ACE2, ADAR, APOBEC3F, APOBEC3G, BST2, C19orf66, CCL5, CLDN1, CXCL8, DPP4, EIF2AK2, ICAM1, IFI16, IFIT1, IFITM1, IFITM2, IFITM3, ISG15, ISG20, LGALS9, MVB12A, MX1, OAS1, OAS3, OASL, PARP10, PLSCR1, PML, RSAD2, SP100, TAP1, TAP2, TMPRSS2, TNFRSF14, TRIM14, TRIM21, TRIM25, TRIM38, UBA52, ZC3HAV1]
GO:0001817	regulation of cytokine production	GO_BiologicalProcess-GOA_09.02.2016_16h18	5.1e-18	2.1e-15	5.4e-26	1.1e-23	[3, 4]	Group137	6.96921	43	[ACE2, B2M, BIRC3, BST2, C3, CASP1, CD34, DDX58, DDX60, DHX58, EBI3, EIF2AK2, GBP1, GBP5, GSDMD, HERC5, HLA-A, HLA-B, HLA-E, IDO1, IFI16, IFIH1, IRF1, IRF7, ISG15, LGALS9, NLRC5, NMI, NOD2, PML, RSAD2, SAA1, TLR3, TNFAIP3, TNFRSF14, TREX1, TRIM21, TRIM25, TRIM38, UBA52, UBA7, UBE2L6, ZC3HAV1]
GO:0001817	regulation of cytokine production	GO_BiologicalProcess-GOA_09.02.2016_16h18	5.1e-18	2.1e-15	1e-23	2.1e-21	[3, 4]	Group184	6.96921	43	[ACE2, B2M, BIRC3, BST2, C3, CASP1, CD34, DDX58, DDX60, DHX58, EBI3, EIF2AK2, GBP1, GBP5, GSDMD, HERC5, HLA-A, HLA-B, HLA-E, IDO1, IFI16, IFIH1, IRF1, IRF7, ISG15, LGALS9, NLRC5, NMI, NOD2, PML, RSAD2, SAA1, TLR3, TNFAIP3, TNFRSF14, TREX1, TRIM21, TRIM25, TRIM38, UBA52, UBA7, UBE2L6, ZC3HAV1]
GO:0001817	regulation of cytokine production	GO_BiologicalProcess-GOA_09.02.2016_16h18	5.1e-18	2.1e-15	7.9e-20	1.5e-17	[3, 4]	Group214	6.96921	43	[ACE2, B2M, BIRC3, BST2, C3, CASP1, CD34, DDX58, DDX60, DHX58, EBI3, EIF2AK2, GBP1, GBP5, GSDMD, HERC5, HLA-A, HLA-B, HLA-E, IDO1, IFI16, IFIH1, IRF1, IRF7, ISG15, LGALS9, NLRC5, NMI, NOD2, PML, RSAD2, SAA1, TLR3, TNFAIP3, TNFRSF14, TREX1, TRIM21, TRIM25, TRIM38, UBA52, UBA7, UBE2L6, ZC3HAV1]
[truncated: 5,788 more rows]
